# Supplementary material for: Prevalence of myopia among disadvantaged Australian schoolchildren: A 5-year cross-sectional study
Source: PLoS One. 2020 Aug 27;15(8):e0238122. doi: 10.1371/journal.pone.0238122 (PMC7451552; doi:10.1371/journal.pone.0238122)
Supplement: S1 Data — (XLSX) [file pone.0238122.s001.xlsx]

## Sheet: Sheet1
ID	group	GENDER	AGE	ODsphere	ODastigmatism	ODdirection	ODSER	OSsphere	OSastigMatisM	OSdirection	OSSER
155	2014	M	15.9	1	0		1	1	0		1
1215	2014	F	15.8	0.5	-0.75	90	0.125	0.5	-0.75	90	0.125
1271	2014	M	15.9	0.5	0		0.5	0.75	0		0.75
63	2014	F	15.8	1.5	0		1.5	1.5	-0.5	180	1.25
2013	2016	F	15.8	0	0		0	0	0		0
1975	2016	F	15.8	0	0		0	0	0		0
1282	2014	M	15.8	0.5	-1	180	0	0.5	0		0.5
678	2014	M	15.8	1	-0.5	90	0.75	1	-0.5	90	0.75
1014	2014	F	15.4	2	0		2	1	0		1
486	2014	M	15.5	0.5	0		0.5	0.25	0		0.25
4236	2018	F	15.7	0.5	0		0.5	0.5	0		0.5
1418	2014	M	15.3	1.5	-0.75	10	1.125	1.5	-0.75	10	1.125
452	2014	F	15.5	0.75	-0.5	105	0.5	0.75	-0.25	70	0.625
2868	2016	F	15.5	0	0		0	0	0		0
87	2014	F	15.2	0	-0.5	180	-0.25	0.5	0		0.5
2016	2016	F	15.2	0.5	0		0.5	0.5	0		0.5
1593	2016	F	15.2	0	-1.25	10	-0.625	0	-0.75	175	-0.375
1508	2014	F	15.1	1	0		1	1	0		1
2113	2016	F	15.1	0	0		0	0	0		0
4379	2018	F	15.3	0.5	0		0.5	1	0		1
1093	2014	F	15.2	1.75	0		1.75	1	0		1
953	2014	F	15.2	0.5	0		0.5	0.5	0		0.5
71	2014	F	15.2	1	0		1	1	0		1
1800	2016	F	15.2	0.5	0		0.5	0.5	0		0.5
4344	2018	F	15.2	0	-0.25	90	-0.125	0	0		0
336	2014	M	15.2	0	0		0	0	0		0
2032	2016	F	15.1	0.5	-0.5	95	0.25	1	0		1
2027	2016	F	15.1	1.25	-1	180	0.75	1	-0.5	180	0.75
1572	2016	F	15.1	0.5	-0.5	10	0.25	2.5	-1	15	2
4268	2018	F	15.1	-0.75	-0.25	145	-0.875	-0.5	-0.25	180	-0.625
461	2014	M	15.1	0.5	-0.5	90	0.25	0.5	-0.5	90	0.25
2063	2016	M	15.1	1	0		1	1	0		1
4405	2018	M	15.1	10.5	-1.25	160	9.875	9.5	-1	48	9
1425	2014	F	15	-0.25	0		-0.25	-0.25	0		-0.25
1395	2014	F	15	2.5	0		2.5	3	0		3
1307	2014	F	15	0.5	0		0.5	0.5	0		0.5
36	2014	F	15	0	-0.75	80	-0.375	0	-0.25		-0.125
1747	2016	F	15	3.25	-0.75	180	2.875	4.25	-2	180	3.25
1578	2016	F	15	1.5	-0.5	90	1.25	1.5	-0.5	90	1.25
1334	2014	M	15	1	0		1	1	0		1
1017	2014	M	15	0.5	-0.5	90	0.25	0.5	-0.5	90	0.25
679	2014	M	15	0.5	0		0.5	0.5	0		0.5
2054	2016	M	15	1	0		1	1	0		1
2047	2016	M	15	0.5	0		0.5	1	0		1
1336	2014	F	14.9	1	0		1	1	0		1
2124	2016	F	14.9	0.5	0		0.5	0.5	0		0.5
1422	2014	M	14.9	1.5	-0.75	5	1.125	1.5	0		1.5
473	2014	M	14.9	0.25	0		0.25	0.25	-0.25	180	0.125
2056	2016	M	14.9	0.5	0		0.5	1	0		1
4301	2018	M	14.9	0.5	-1	90	0	0	-0.5	90	-0.25
1266	2014	F	14.8	0.5	-0.25	120	0.375	0.5	0		0.5
456	2014	F	14.8	0.5	0		0.5	0.5	0		0.5
74	2014	F	14.8	1.75	-1.75	140	0.875	1.75	-1.75	140	0.875
1013	2014	M	14.8	1	-0.5	90	0.75	1	-0.5	90	0.75
959	2014	M	14.8	-0.25	0		-0.25	0.25	0		0.25
79	2014	M	14.8	0.5	-0.5	90	0.25	0.5	-0.5	90	0.25
4398	2018	M	14.8	6.5	-5	19	4	3	-1.5	168	2.25
4364	2018	M	14.8	0.5	-0.5	90	0.25	0.5	-0.5	90	0.25
4261	2018	M	14.8	0.5	0		0.5	0	0		0
826	2014	F	14.7	0.5	0		0.5	0.25	-0.5	180	0
464	2014	F	14.7	1	0		1	1	0		1
459	2014	F	14.7	1.5	0		1.5	1.5	0		1.5
158	2014	F	14.7	2	-1	90	1.5	1.5	0		1.5
2107	2016	F	14.7	0.5	0		0.5	0	0		0
1980	2016	F	14.7	1	0		1	1	0		1
1746	2016	F	14.7	4	-4	170	2	4.5	-5	10	2
1274	2014	M	14.7	1	0		1	1	0		1
1123	2014	M	14.7	1	0		1	1	0		1
1977	2016	M	14.7	1	0		1	1	0		1
4382	2018	M	14.7	0.5	0		0.5	0.5	0		0.5
4378	2018	M	14.7	0.5	0		0.5	0.5	0		0.5
4330	2018	M	14.7	0.5	-0.5	180	0.25	1	0		1
1404	2014	F	14.6	0.5	-0.25	90	0.375	0.5	0		0.5
1341	2014	F	14.6	1	0		1	1	0		1
1196	2014	F	14.6	0.75	0		0.75	0.75	0		0.75
1015	2014	F	14.6	1	-0.5	90	0.75	1	-0.5	90	0.75
688	2014	F	14.6	0.5	-0.5	45	0.25	0	-0.25	45	-0.125
4299	2018	F	14.6	0	-0.5	180	-0.25	-0.5	0		-0.5
4190	2018	F	14.6	-1	-0.75	90	-1.375	-1	-0.5	90	-1.25
1452	2014	M	14.6	0.5	0		0.5	0.75	0		0.75
966	2014	M	14.6	0.5	-0.25	180	0.375	0.25	0		0.25
60	2014	M	14.6	-3.5	-1.5	170	-4.25	-2.75	-1.25	150	-3.375
2866	2016	M	14.6	-0.5	-0.5	110	-0.75	-0.5	-0.5	90	-0.75
4400	2018	M	14.6	0.5	0		0.5	0.5	0		0.5
157	2014	F	14.5	1.5	0		1.5	1.5	0		1.5
152	2014	F	14.5	-1.5	-1.5	180	-2.25	-1.5	0		-1.5
1801	2016	F	14.5	0	-0.25	90	-0.125	0	-0.25	90	-0.125
1585	2016	F	14.5	0	0		0	0	0		0
4387	2018	F	14.5	0.5	0		0.5	1	0		1
4368	2018	F	14.5	0.5	-0.5	180	0.25	0.5	-0.5	180	0.25
4245	2018	F	14.5	0	-1.75	10	-0.875	0	-1	175	-0.5
1333	2014	M	14.5	1	0		1	1	0		1
944	2014	M	14.5	1	0		1	1	0		1
2076	2016	M	14.5	0.75	0		0.75	0.25	0		0.25
1976	2016	M	14.5	0.5	0		0.5	0.5	0		0.5
1807	2016	M	14.5	0.5	0		0.5	0.5	0		0.5
1564	2016	M	14.5	5.25	-0.5	180	5	2	-0.75	90	1.625
4297	2018	M	14.5	1	0		1	1	0		1
1501	2014	F	14.4	1	0		1	1	0		1
1469	2014	F	14.4	0.5	0		0.5	1	0		1
1277	2014	F	14.4	1	0		1	0.5	0		0.5
1246	2014	F	14.4	0.25	0		0.25	-0.25	0		-0.25
961	2014	F	14.4	0	0		0	0	0		0
804	2014	F	14.4	0	-0.5	180	-0.25	0	-0.5	180	-0.25
691	2014	F	14.4	0	-1	180	-0.5	0	-0.5	180	-0.25
451	2014	F	14.4	1	0		1	1.25	0		1.25
73	2014	F	14.4	0.5	-0.5	90	0.25	0.5	-0.5	90	0.25
1583	2016	F	14.4	-0.75	-0.5	40	-1	0.25	0		0.25
4390	2018	F	14.4	0.5	0		0.5	0.5	0		0.5
4345	2018	F	14.4	0.5	-0.5	180	0.25	0.5	0		0.5
4294	2018	F	14.4	0	0		0	0.5	0		0.5
1426	2014	M	14.4	1	0		1	1	0		1
637	2014	M	14.4	0.5	0		0.5	0.5	-0.5	90	0.25
335	2014	M	14.4	1.75	-1	90	1.25	1.75	-1.5	90	1
2132	2016	M	14.4	0	0		0	0	0		0
1987	2016	M	14.4	0.5	0		0.5	0.5	0		0.5
4471	2018	M	14.4	0.5	0		0.5	0	0		0
4463	2018	M	14.4	0.5	0		0.5	0.5	0		0.5
4377	2018	M	14.4	0.5	0		0.5	0.5	0		0.5
4361	2018	M	14.4	0	-0.5	90	-0.25	0	-0.5	90	-0.25
4358	2018	M	14.4	1	0		1	1.5	0		1.5
1275	2014	F	14.3	1	0		1	0.5	0		0.5
1089	2014	F	14.3	-2	0		-2	-1.5	0		-1.5
421	2014	F	14.3	0	0		0	0	-0.5	45	-0.25
339	2014	F	14.3	0.5	-0.75	90	0.125	0.75	0		0.75
82	2014	F	14.3	-1	-1.5	110	-1.75	-0.5	-2	20	-1.5
2118	2016	F	14.3	0	0		0	0	0		0
2115	2016	F	14.3	0	0		0	0	0		0
2114	2016	F	14.3	1.75	0		1.75	2	0		2
2112	2016	F	14.3	2	0		2	2	0		2
1589	2016	F	14.3	1	0		1	1	0		1
1584	2016	F	14.3	7.5	0		7.5	7.75	-0.75	43	7.375
4397	2018	F	14.3	1.75	0		1.75	1.75	-0.75	90	1.375
4375	2018	F	14.3	0.5	0		0.5	1	0		1
4293	2018	F	14.3	1	0		1	0.5	-0.5	180	0.25
1463	2014	M	14.3	0	0		0	0	0		0
1424	2014	M	14.3	1	0		1	1	0		1
767	2014	M	14.3	0.75	0		0.75	0.75	0		0.75
656	2014	M	14.3	-0.5	0		-0.5	0	0		0
526	2014	M	14.3	0	0		0	0	0		0
485	2014	M	14.3	0.5	0		0.5	0.5	0		0.5
462	2014	M	14.3	0.5	0		0.5	0.5	0		0.5
2068	2016	M	14.3	-0.5	0		-0.5	-0.5	0		-0.5
2001	2016	M	14.3	2.25	0		2.25	2.5	0		2.5
4232	2018	M	14.3	0.5	0		0.5	1	0		1
1306	2014	F	14.2	4	0		4	6	0		6
1023	2014	F	14.2	1.5	-1	90	1	1.5	0		1.5
1022	2014	F	14.2	1	-0.5	90	0.75	1	-0.5	90	0.75
2090	2016	F	14.2	-0.5	-0.5	180	-0.75	0	-0.25	180	-0.125
1985	2016	F	14.2	0.5	0		0.5	0.5	0		0.5
4395	2018	F	14.2	0.5	0		0.5	0.5	0		0.5
4355	2018	F	14.2	1	0		1	1	0		1
4323	2018	F	14.2	0.5	-2	180	-0.5	0.5	-2	180	-0.5
1094	2014	M	14.2	1	0		1	1	0		1
955	2014	M	14.2	-0.25	0		-0.25	-0.25	0		-0.25
2119	2016	M	14.2	0.5	0		0.5	0.5	0		0.5
2049	2016	M	14.2	0.5	0		0.5	0.5	-0.5	180	0.25
2029	2016	M	14.2	0	0		0	0	0	4/4	0
1153	2014	F	14.1	1	0		1	1	0		1
671	2014	F	14.1	1	-0.5	180	0.75	1	-0.5	180	0.75
460	2014	F	14.1	0.5	0		0.5	0.5	0		0.5
151	2014	F	14.1	1.5	0		1.5	2	0		2
88	2014	F	14.1	0.5	-0.5	90	0.25	0.5	-0.5	90	0.25
2136	2016	F	14.1	0.5	0		0.5	0.5	0		0.5
1594	2016	F	14.1	7.5	0		7.5	6.5	-0.5	45	6.25
1569	2016	F	14.1	1	0		1	1	0		1
4228	2018	F	14.1	0.5	-0.5	180	0.25	0.5	-0.5	90	0.25
1280	2014	M	14.1	0.75	-0.25	180	0.625	0.75	-0.5	180	0.5
933	2014	M	14.1	0.5	0		0.5	0.5	0		0.5
836	2014	M	14.1	1.5	-0.5	70	1.25	1.5	-0.5	70	1.25
801	2014	M	14.1	0	-0.5	90	-0.25	0	-0.5	90	-0.25
636	2014	M	14.1	2	-1	180	1.5	1.5	-1	180	1
516	2014	M	14.1	1.5	-1.5	75	0.75	1.5	-1	75	1
2086	2016	M	14.1	0	0		0	0	0		0
2055	2016	M	14.1	1	0		1	1	0		1
1986	2016	M	14.1	0.5	0		0.5	0.5	0		0.5
4383	2018	M	14.1	0.5	0		0.5	0.5	0		0.5
4373	2018	M	14.1	0	0		0	0	0		0
4342	2018	M	14.1	0.5	0		0.5	0.5	-0.25	180	0.375
4205	2018	M	14.1	1	0		1	1	0		1
700	2014	F	14	0.5	-0.5	180	0.25	0.5	-0.5	180	0.25
624	2014	F	14	1	0		1	1	0		1
2139	2016	F	14	0.5	0		0.5	0.5	0		0.5
2121	2016	F	14	0.5	0		0.5	0.5	0		0.5
2065	2016	F	14	0.5	0		0.5	0.5	0		0.5
2062	2016	F	14	1	0		1	1	0		1
2026	2016	F	14	0.25	0		0.25	0.5	-0.25	180	0.375
1748	2016	F	14	0.25	0		0.25	0.25	0		0.25
4473	2018	F	14	0.25	-0.25	175	0.125	0.75	-0.5	165	0.5
4348	2018	F	14	1	0		1	1.5	0		1.5
4231	2018	F	14	0.5	0		0.5	0.5	0		0.5
4188	2018	F	14	1	-0.5	180	0.75	1	-0.5	180	0.75
1402	2014	M	14	0.25	0		0.25	0.5	-0.5	180	0.25
1332	2014	M	14	1.5	0		1.5	1.5	0		1.5
847	2014	M	14	1	0		1	1	0		1
832	2014	M	14	1	0		1	1	0		1
803	2014	M	14	1	0		1	1	0		1
475	2014	M	14	2	0		2	1.5	-0.5	180	1.25
2083	2016	M	14	0	-0.25	180	-0.125	0.5	0		0.5
2059	2016	M	14	0.5	0		0.5	0.5	-0.5	90	0.25
1770	2016	M	14	1.25	0		1.25	2.5	0		2.5
1600	2016	M	14	-2.5	-1.25	180	-3.125	-3.75	-1	180	-4.25
1598	2016	M	14	1.75	0		1.75	1.75	0		1.75
4391	2018	M	14	0	-0.5	120	-0.25	0	-0.5	120	-0.25
4386	2018	M	14	0	0		0	0	0		0
4374	2018	M	14	0.5	0		0.5	0.5	0		0.5
4302	2018	M	14	0.5	0		0.5	0.5	0		0.5
4162	2018	M	14	0.5	0		0.5	0.5	0		0.5
4155	2018	M	14	0.5	-0.5	180	0.25	0.5	-0.5	180	0.25
1342	2014	F	13.9	1	0		1	1	0		1
1097	2014	F	13.9	0.75	0		0.75	1	0		1
766	2014	F	13.9	1.25	-0.25	90	1.125	1.25	0		1.25
690	2014	F	13.9	0.5	-1.5	180	-0.25	0.5	-1	170	0
672	2014	F	13.9	1.5	0		1.5	1.5	0		1.5
522	2014	F	13.9	1.5	0		1.5	1.5	0		1.5
515	2014	F	13.9	2.5	-2	30	1.5	0	-1	45	-0.5
67	2014	F	13.9	1	-0.5	90	0.75	1	-0.5	90	0.75
47	2014	F	13.9	0.5	-0.5	90	0.25	0.5	-0.5	90	0.25
2966	2016	F	13.9	0.25	-0.25	180	0.125	0.25	-0.25	180	0.125
2140	2016	F	13.9	0.5	0		0.5	0.5	0		0.5
2130	2016	F	13.9	0	0		0	0	0		0
2101	2016	F	13.9	0.5	0		0.5	0.5	0		0.5
2057	2016	F	13.9	0.5	0		0.5	0.5	0		0.5
2042	2016	F	13.9	1.5	0		1.5	1.5	0		1.5
2041	2016	F	13.9	0.75	0		0.75	0.5	0		0.5
2014	2016	F	13.9	0	0		0	0	0		0
1974	2016	F	13.9	0.5	0		0.5	0.5	0		0.5
4413	2018	F	13.9	2.5	-0.5	180	2.25	2.5	-0.5	180	2.25
4365	2018	F	13.9	0.5	0		0.5	0.5	0		0.5
4308	2018	F	13.9	1	-1	90	0.5	1	-0.5	180	0.75
4151	2018	F	13.9	0.5	0		0.5	0.5	0		0.5
1459	2014	M	13.9	0	0		0	0	0		0
531	2014	M	13.9	2	0		2	2	-0.5	180	1.75
463	2014	M	13.9	1	0		1	1.25	0		1.25
333	2014	M	13.9	1.75	0		1.75	0.75	0		0.75
99	2014	M	13.9	0.5	0		0.5	7	-2	180	6
84	2014	M	13.9	1	-0.5	90	0.75	1	-0.5	90	0.75
53	2014	M	13.9	1.5	0		1.5	1.5	0		1.5
2073	2016	M	13.9	0.5	0		0.5	0.25	0		0.25
2066	2016	M	13.9	0.5	0		0.5	0.5	0		0.5
2008	2016	M	13.9	1	0		1	1	0		1
4362	2018	M	13.9	0	0		0	0	0		0
4309	2018	M	13.9	0.5	0		0.5	0.5	0		0.5
4255	2018	M	13.9	0	0		0	0	0		0
4254	2018	M	13.9	0	0		0	0	0		0
4174	2018	M	13.9	0	0		0	-0.5	0		-0.5
4156	2018	M	13.9	0.5	0		0.5	0.75	0		0.75
1176	2014	F	13.8	1.5	0		1.5	1	0		1
1095	2014	F	13.8	1	0		1	1	0		1
956	2014	F	13.8	0.75	0		0.75	0.75	0		0.75
952	2014	F	13.8	0	0		0	0	0		0
846	2014	F	13.8	1.5	0		1.5	1	0		1
676	2014	F	13.8	0.5	0		0.5	0.5	0		0.5
638	2014	F	13.8	1	-0.5	90	0.75	0	-2	90	-1
630	2014	F	13.8	0.5	0		0.5	0.5	0		0.5
160	2014	F	13.8	1	0		1	1	0		1
2110	2016	F	13.8	0.75	0		0.75	0.75	0		0.75
2025	2016	F	13.8	0	0		0	0.5	0		0.5
2005	2016	F	13.8	0.5	0		0.5	0.5	0		0.5
1887	2016	F	13.8	0	0		0	0	0		0
1595	2016	F	13.8	-3	-0.5	90	-3.25	-2.5	-0.5	90	-2.75
1591	2016	F	13.8	0.5	0		0.5	0.5	0		0.5
4389	2018	F	13.8	1	0		1	0.5	0		0.5
4372	2018	F	13.8	1	0		1	1	0		1
4370	2018	F	13.8	0	0		0	0	0		0
4351	2018	F	13.8	0	0		0	0	0		0
4350	2018	F	13.8	0.75	-0.5	180	0.5	0.75	-0.5	180	0.5
4304	2018	F	13.8	1	0		1	1	0		1
4259	2018	F	13.8	0	0		0	0	0		0
4252	2018	F	13.8	2.5	0		2.5	3.75	0		3.75
4243	2018	F	13.8	0.5	0		0.5	0.5	0		0.5
4175	2018	F	13.8	2	-0.5	90	1.75	2	-1	90	1.5
1276	2014	M	13.8	0.75	0		0.75	0.5	0		0.5
1192	2014	M	13.8	1	0		1	1	-0.5	135	0.75
695	2014	M	13.8	0.5	0		0.5	0	0		0
2071	2016	M	13.8	0	0		0	0	0		0
2064	2016	M	13.8	0.25	0		0.25	0.5	0		0.5
2060	2016	M	13.8	0.5	0		0.5	0	0		0
2045	2016	M	13.8	0	0		0	0	0		0
2024	2016	M	13.8	0	0		0	0	0		0
4396	2018	M	13.8	-3.5	-0.75	180	-3.875	-4.5	-1.5	10	-5.25
4392	2018	M	13.8	-0.5	-1.5	110	-1.25	-0.5	-1.75	70	-1.375
4388	2018	M	13.8	3.5	-1	120	3	1.75	0		1.75
4307	2018	M	13.8	5.5	-2.5	109	4.25	2.5	-1.75	90	1.625
4280	2018	M	13.8	0.5	0		0.5	0.5	0		0.5
4226	2018	M	13.8	-0.5	0		-0.5	0	-0.5	180	-0.25
4216	2018	M	13.8	0.25	0		0.25	0.25	0		0.25
4122	2018	M	13.8	0	0		0	0	0		0
1502	2014	F	13.7	0.5	-0.5	180	0.25	1	0		1
1453	2014	F	13.7	0	0		0	0	0		0
1401	2014	F	13.7	0.5	0		0.5	1	0		1
1340	2014	F	13.7	1	0		1	1	0		1
1201	2014	F	13.7	0.25	0		0.25	0.25	0		0.25
1189	2014	F	13.7	0.5	0		0.5	0	0		0
831	2014	F	13.7	1	0		1	1	0		1
706	2014	F	13.7	0.25	-0.25	180	0.125	0.25	-0.25	180	0.125
523	2014	F	13.7	-2	0		-2	-2	-1	180	-2.5
48	2014	F	13.7	1	0		1	1	0		1
2871	2016	F	13.7	0.5	0		0.5	0.75	0		0.75
2072	2016	F	13.7	0	0		0	0.5	0		0.5
2058	2016	F	13.7	1	0		1	1	0		1
1813	2016	F	13.7	0	0		0	0	0		0
1767	2016	F	13.7	-0.75	0		-0.75	-0.25	0		-0.25
1580	2016	F	13.7	-0.25	-0.25	180	-0.375	-0.25	-0.25	175	-0.375
4324	2018	F	13.7	0.5	0		0.5	0.5	0		0.5
4283	2018	F	13.7	2.5	-2	10	1.5	1.75	-2	175	0.75
4220	2018	F	13.7	1.5	-0.5	180	1.25	1	0		1
4209	2018	F	13.7	0	0		0	1	0		1
4191	2018	F	13.7	0	0		0	0.5	0		0.5
4161	2018	F	13.7	0.5	0		0.5	1	0		1
1209	2014	M	13.7	1.25	-0.25	90	1.125	1	0		1
950	2014	M	13.7	1	0		1	1	0		1
346	2014	M	13.7	1	0		1	1	0		1
324	2014	M	13.7	1	-0.25	180	0.875	0.75	0		0.75
92	2014	M	13.7	0.5	-0.5	90	0.25	0.5	-0.5	90	0.25
51	2014	M	13.7	0.5	0		0.5	0.5	0		0.5
2053	2016	M	13.7	1	0		1	1	0		1
2048	2016	M	13.7	0	0		0	0	0		0
2035	2016	M	13.7	2	0		2	2	0		2
2033	2016	M	13.7	1	0		1	1	0		1
4399	2018	M	13.7	0.5	0		0.5	0.5	0		0.5
4385	2018	M	13.7	1	0		1	1	0		1
4354	2018	M	13.7	0	-0.25	180	-0.125	0.25	-0.25	180	0.125
4303	2018	M	13.7	0.5	-0.5	120	0.25	0	0		0
4248	2018	M	13.7	0.5	0		0.5	0.5	0		0.5
4230	2018	M	13.7	0.5	0		0.5	1	0		1
828	2014	F	13.6	1.5	0		1.5	1	0		1
764	2014	F	13.6	1.25	0		1.25	1.25	0		1.25
763	2014	F	13.6	1	-0.5	45	0.75	0.75	-0.75	180	0.375
2135	2016	F	13.6	0.5	0		0.5	0.5	0		0.5
2084	2016	F	13.6	0.5	0		0.5	0.5	-0.25	180	0.375
2022	2016	F	13.6	-0.5	-0.25	180	-0.625	0	0		0
2012	2016	F	13.6	0.5	0		0.5	0.5	0		0.5
2007	2016	F	13.6	0	0		0	0	0		0
2004	2016	F	13.6	1	0		1	1	0		1
1999	2016	F	13.6	1	-0.5	180	0.75	0.5	0		0.5
1940	2016	F	13.6	0.5	0		0.5	0.5	0		0.5
1771	2016	F	13.6	-0.5	-0.5	30	-0.75	-0.75	-0.75	30	-1.125
1577	2016	F	13.6	-1.75	-0.25	180	-1.875	-1.75	-0.25	180	-1.875
1573	2016	F	13.6	0.5	0		0.5	0.5	0		0.5
4412	2018	F	13.6	0.5	-0.5	90	0.25	0.5	-0.5	90	0.25
4394	2018	F	13.6	0.5	0		0.5	1	0		1
4393	2018	F	13.6	0	0		0	0	0		0
4356	2018	F	13.6	0	0		0	0	0		0
4334	2018	F	13.6	1	-0.5	50	0.75	0.75	0		0.75
4319	2018	F	13.6	1	-0.5	90	0.75	0.5	-0.5	90	0.25
4213	2018	F	13.6	0.5	-2.5	90	-0.75	0.5	-4	70	-1.5
4199	2018	F	13.6	-1	0		-1	-1	0		-1
4166	2018	F	13.6	2	0		2	2	0		2
1461	2014	M	13.6	0.25	0		0.25	0.5	0		0.5
1365	2014	M	13.6	2	0		2	2	0		2
1021	2014	M	13.6	1	0		1	1	0		1
1016	2014	M	13.6	1	-0.5	180	0.75	1	-0.5	180	0.75
689	2014	M	13.6	-0.5	0		-0.5	-0.5	0		-0.5
159	2014	M	13.6	1.5	-0.5	180	1.25	1.5	-0.5	180	1.25
2061	2016	M	13.6	1	0		1	1	0		1
2002	2016	M	13.6	0.5	0		0.5	0.5	0		0.5
2000	2016	M	13.6	1	-0.5	180	0.75	1	0		1
1978	2016	M	13.6	0.5	0		0.5	0.5	0		0.5
1579	2016	M	13.6	-1.25	-1.25	95	-1.875	-2.25	-0.75	90	-2.625
4411	2018	M	13.6	0	0		0	0	0		0
4369	2018	M	13.6	0	0		0	0	0		0
4258	2018	M	13.6	0	-0.5	90	-0.25	0	-0.5	90	-0.25
4164	2018	M	13.6	0.75	0		0.75	0.75	0		0.75
4163	2018	M	13.6	0.25	0		0.25	0.5	0		0.5
4154	2018	M	13.6	0.5	0		0.5	0.5	0		0.5
4139	2018	M	13.6	0.5	0		0.5	0.5	0		0.5
1399	2014	F	13.5	1.5	0		1.5	2	-0.5	45	1.75
1207	2014	F	13.5	1	0		1	1.25	0		1.25
1190	2014	F	13.5	0	0		0	0.5	0		0.5
1152	2014	F	13.5	0.5	-0.5	90	0.25	0.5	-0.5	90	0.25
1120	2014	F	13.5	1	0		1	1	0		1
1098	2014	F	13.5	1	0		1	1	0		1
1026	2014	F	13.5	1	-0.5	90	0.75	1	-0.5	90	0.75
957	2014	F	13.5	0.5	0		0.5	0.5	0		0.5
954	2014	F	13.5	-0.5	0		-0.5	-0.5	0		-0.5
834	2014	F	13.5	1	0		1	1	0		1
791	2014	F	13.5	1.5	-0.25	10	1.375	1.5	0		1.5
692	2014	F	13.5	0.75	0		0.75	1	-0.5	180	0.75
640	2014	F	13.5	1	0		1	1	0		1
2953	2016	F	13.5	1	0		1	1	0		1
2123	2016	F	13.5	0.5	0		0.5	0.5	0		0.5
2028	2016	F	13.5	0.5	-0.5	60	0.25	0	0		0
1982	2016	F	13.5	0	0		0	0	0		0
1973	2016	F	13.5	0.5	0		0.5	0.5	0		0.5
1802	2016	F	13.5	1	0		1	1.5	0		1.5
1566	2016	F	13.5	1.5	0		1.5	1	0		1
4329	2018	F	13.5	0	0		0	0.5	0		0.5
4322	2018	F	13.5	1	-0.5	90	0.75	1	-0.5	90	0.75
4296	2018	F	13.5	2	-4	90	0	1.5	-1.5	90	0.75
4285	2018	F	13.5	0	0		0	0	0		0
4284	2018	F	13.5	0.5	0		0.5	0.5	0		0.5
4278	2018	F	13.5	0.5	0		0.5	0.5	0		0.5
4239	2018	F	13.5	0.5	0		0.5	0.5	0		0.5
4145	2018	F	13.5	0.5	0		0.5	0.5	0		0.5
4121	2018	F	13.5	0.5	0		0.5	0.5	0		0.5
1559	2014	M	13.5	1	-0.5	90	0.75	1	-0.5	90	0.75
1091	2014	M	13.5	0.5	0		0.5	0.5	0		0.5
924	2014	M	13.5	-1	-0.25	150	-1.125	-1.25	-0.25	165	-1.375
790	2014	M	13.5	1	0		1	1	0		1
2131	2016	M	13.5	0.5	0		0.5	0.5	0		0.5
1984	2016	M	13.5	0.5	0		0.5	0.5	0		0.5
4341	2018	M	13.5	2.5	0		2.5	3	0		3
4313	2018	M	13.5	0	0		0	0	0		0
4288	2018	M	13.5	4	0		4	4	0		4
4207	2018	M	13.5	0.5	0		0.5	0.5	0		0.5
4186	2018	M	13.5	0	0		0	0	0		0
4148	2018	M	13.5	1	0		1	1	0		1
4112	2018	M	13.5	0.5	0		0.5	0.5	0		0.5
4110	2018	M	13.5	0	0		0	0	0		0
3831	2018	M	13.5	0	0		0	0	0		0
703	2014	F	13.4	0	0		0	0	-0.5	180	-0.25
532	2014	F	13.4	1.5	-1	90	1	1	-0.5	90	0.75
426	2014	F	13.4	0.25	-0.5	170	0	0	-0.25	180	-0.125
350	2014	F	13.4	2	-0.5	90	1.75	2	-0.5	90	1.75
340	2014	F	13.4	0.5	-0.5	35	0.25	0.5	-0.25	155	0.375
2873	2016	F	13.4	0	0		0	0	0		0
2126	2016	F	13.4	0.5	0		0.5	0.5	0		0.5
2100	2016	F	13.4	0.75	0		0.75	0.5	0		0.5
2089	2016	F	13.4	0.25	0		0.25	0.25	0		0.25
2070	2016	F	13.4	-0.5	0		-0.5	-0.5	0		-0.5
2044	2016	F	13.4	1	0		1	1	0		1
1989	2016	F	13.4	0	0		0	0	0		0
1983	2016	F	13.4	1	0		1	1	0		1
1972	2016	F	13.4	0.5	0		0.5	0.5	0		0.5
1960	2016	F	13.4	0.5	0		0.5	1	0		1
1599	2016	F	13.4	0.5	0		0.5	0.5	0		0.5
4327	2018	F	13.4	0.5	0		0.5	0	-0.5	180	-0.25
4279	2018	F	13.4	1.25	-0.5	180	1	0.75	-0.25	180	0.625
4171	2018	F	13.4	0.5	0		0.5	1	0		1
4012	2018	F	13.4	0	-1	180	-0.5	0	-1	180	-0.5
1199	2014	M	13.4	1.5	-0.5	180	1.25	2.5	0		2.5
930	2014	M	13.4	0.5	0		0.5	0.5	0		0.5
682	2014	M	13.4	1	0		1	1	0		1
628	2014	M	13.4	1	0		1	1	0		1
2082	2016	M	13.4	1	0		1	1	0		1
2067	2016	M	13.4	0.5	0		0.5	0	-0.5	180	-0.25
1992	2016	M	13.4	0.5	0		0.5	-0.25	-0.5	175	-0.5
1897	2016	M	13.4	0.5	-0.25	180	0.375	0.5	-0.5	180	0.25
4476	2018	M	13.4	0.5	0		0.5	0.5	0		0.5
4475	2018	M	13.4	0	0		0	0	0		0
4470	2018	M	13.4	0.5	0		0.5	0	0		0
4227	2018	M	13.4	1	0		1	1	-0.5	90	0.75
4160	2018	M	13.4	1	0		1	1	0		1
4158	2018	M	13.4	0.5	0		0.5	0.5	0		0.5
1287	2014	F	13.3	1.5	0		1.5	1.5	0		1.5
1261	2014	F	13.3	2	-0.5	180	1.75	1.5	-0.5	180	1.25
1193	2014	F	13.3	1.25	-0.25	180	1.125	1	-0.5	160	0.75
1187	2014	F	13.3	0.5	0		0.5	0	-0.5	180	-0.25
1175	2014	F	13.3	0	0		0	0.5	0		0.5
1119	2014	F	13.3	1	0		1	1	0		1
1107	2014	F	13.3	1	0		1	1	0		1
1101	2014	F	13.3	1	0		1	1	0		1
960	2014	F	13.3	0.5	0		0.5	0.5	0		0.5
945	2014	F	13.3	-0.75	0		-0.75	-0.75	0		-0.75
150	2014	F	13.3	1	0		1	1.5	0		1.5
80	2014	F	13.3	1	0		1	1	0		1
2853	2016	F	13.3	0.5	0		0.5	0.5	0		0.5
2134	2016	F	13.3	1	0		1	1.5	0		1.5
2108	2016	F	13.3	1	-0.5	180	0.75	1	0		1
1938	2016	F	13.3	0.5	0		0.5	0.5	0		0.5
1886	2016	F	13.3	0.5	0		0.5	0.5	0		0.5
1769	2016	F	13.3	1	-1	170	0.5	0.75	-0.75	175	0.375
1568	2016	F	13.3	1.5	-0.5	90	1.25	2	0		2
4376	2018	F	13.3	0.5	0		0.5	0.5	0		0.5
4333	2018	F	13.3	0	0		0	0	-0.5	180	-0.25
4300	2018	F	13.3	0.5	0		0.5	1.5	0		1.5
4287	2018	F	13.3	1	0		1	0.5	0		0.5
4260	2018	F	13.3	0	0		0	0	0		0
4244	2018	F	13.3	0.25	-0.75	100	-0.125	-0.5	0		-0.5
4224	2018	F	13.3	1	-0.5	90	0.75	0.5	-0.5	90	0.25
4201	2018	F	13.3	0	-0.5	180	-0.25	0	-1	180	-0.5
4165	2018	F	13.3	0	-0.5	180	-0.25	0	-0.25	180	-0.125
4152	2018	F	13.3	0.5	0		0.5	0.5	0		0.5
4124	2018	F	13.3	0	0		0	0	0		0
1335	2014	M	13.3	1	0		1	1	0		1
1188	2014	M	13.3	0.75	0		0.75	1	-0.25	45	0.875
1100	2014	M	13.3	-0.25	0		-0.25	-0.25	0		-0.25
741	2014	M	13.3	0.75	0		0.75	0.75	0		0.75
49	2014	M	13.3	1	0		1	1.25	0		1.25
2962	2016	M	13.3	0	0		0	0.25	0		0.25
2958	2016	M	13.3	1	0		1	1	0		1
2715	2016	M	13.3	1.5	0		1.5	1.5	0		1.5
2031	2016	M	13.3	0.5	0		0.5	0.5	0		0.5
1924	2016	M	13.3	0	0		0	0	0		0
1765	2016	M	13.3	-1	0		-1	-0.75	0		-0.75
1592	2016	M	13.3	1	-1.25	90	0.375	1	-0.75	90	0.625
4298	2018	M	13.3	1	-1	90	0.5	0.5	0		0.5
4105	2018	M	13.3	0	0		0	0	0		0
4098	2018	M	13.3	0.5	0		0.5	0.5	0		0.5
3895	2018	M	13.3	1	-1	180	0.5	0	-0.5	180	-0.25
3892	2018	M	13.3	0	-0.5	90	-0.25	0	0		0
1506	2014	F	13.2	1	0		1	1	0		1
1331	2014	F	13.2	1.5	0		1.5	1.5	0		1.5
1292	2014	F	13.2	-2	-1	135	-2.5	-2.5	-0.75	180	-2.875
1200	2014	F	13.2	1	-0.5	45	0.75	1	-0.5	180	0.75
1103	2014	F	13.2	1	0		1	1	0		1
64	2014	F	13.2	1	0		1	1	0		1
2874	2016	F	13.2	0.5	0		0.5	0.5	0		0.5
2869	2016	F	13.2	0.5	0		0.5	0.5	0		0.5
2138	2016	F	13.2	0.5	0		0.5	0.5	0		0.5
2080	2016	F	13.2	0	-0.5	180	-0.25	0	0		0
1998	2016	F	13.2	1	0		1	1	0		1
1966	2016	F	13.2	0.5	0		0.5	0.5	0		0.5
1571	2016	F	13.2	1.5	0		1.5	2	0		2
4403	2018	F	13.2	0.75	0		0.75	0.75	0		0.75
4381	2018	F	13.2	0.5	0		0.5	0.5	0		0.5
4380	2018	F	13.2	1	-0.5	90	0.75	1	-0.5	90	0.75
4325	2018	F	13.2	-0.5	-0.5	90	-0.75	-0.5	0		-0.5
4241	2018	F	13.2	-1	0		-1	-2	0		-2
4221	2018	F	13.2	0.5	0		0.5	0.5	0		0.5
4157	2018	F	13.2	0.75	-0.25	180	0.625	1.5	0		1.5
4104	2018	F	13.2	0	0		0	0	0		0
704	2014	M	13.2	0.75	0		0.75	0.25	0		0.25
153	2014	M	13.2	1	0		1	1	0		1
95	2014	M	13.2	1	0		1	1	0		1
2952	2016	M	13.2	1	0		1	1	0		1
2865	2016	M	13.2	0	0		0	0	0		0
2050	2016	M	13.2	0.5	0		0.5	0.5	0		0.5
1994	2016	M	13.2	0	-0.25	180	-0.125	0.75	-0.25	180	0.625
1981	2016	M	13.2	0.5	0		0.5	0.5	0		0.5
4282	2018	M	13.2	0.5	0		0.5	0.5	0		0.5
4277	2018	M	13.2	0.5	0		0.5	0.5	0		0.5
4168	2018	M	13.2	2	0		2	2.5	0		2.5
4159	2018	M	13.2	0.75	-0.25	180	0.625	0.75	-0.5	90	0.5
4109	2018	M	13.2	0	0		0	0	-0.5	180	-0.25
3889	2018	M	13.2	1	0		1	0	-0.5	15	-0.25
1387	2014	F	13.1	1	0		1	1	0		1
1109	2014	F	13.1	1	0		1	1	0		1
845	2014	F	13.1	-1.25	0		-1.25	-1	0		-1
163	2014	F	13.1	1.5	-0.5	180	1.25	1.5	0		1.5
56	2014	F	13.1	1.5	0		1.5	1.5	0		1.5
2867	2016	F	13.1	0	0		0	0	0		0
2848	2016	F	13.1	0	0		0	0	0		0
2098	2016	F	13.1	-0.25	0		-0.25	0	0		0
2046	2016	F	13.1	0.5	0		0.5	0.5	0		0.5
2020	2016	F	13.1	0.75	0		0.75	1.25	0		1.25
1969	2016	F	13.1	0.5	0		0.5	0.5	0		0.5
1896	2016	F	13.1	1	0		1	1	0		1
1885	2016	F	13.1	0	0		0	0	0		0
1587	2016	F	13.1	1	0		1	1	0		1
4384	2018	F	13.1	0.5	0		0.5	0.5	0		0.5
4371	2018	F	13.1	0.5	0		0.5	0.5	0		0.5
4229	2018	F	13.1	5.25	-2	180	4.25	6.5	-2	180	5.5
4215	2018	F	13.1	1.5	0		1.5	1.5	0		1.5
4203	2018	F	13.1	-2.25	0		-2.25	-2.25	0		-2.25
4193	2018	F	13.1	-0.5	0		-0.5	0	0		0
4172	2018	F	13.1	0	-1.25	170	-0.625	0	-1	170	-0.5
4153	2018	F	13.1	0	0		0	0	0		0
4126	2018	F	13.1	1	0		1	1	0		1
4118	2018	F	13.1	2	-1	170	1.5	2	-1	20	1.5
4113	2018	F	13.1	0	0		0	-0.5	0		-0.5
4100	2018	F	13.1	0	0		0	0	0		0
3885	2018	F	13.1	0	0		0	0	-0.5	90	-0.25
1191	2014	M	13.1	0.5	0		0.5	0.5	0		0.5
830	2014	M	13.1	1	0		1	1	0		1
683	2014	M	13.1	1	0		1	1	0		1
2872	2016	M	13.1	0	0		0	0	0		0
2133	2016	M	13.1	1.5	0		1.5	1.5	0		1.5
2117	2016	M	13.1	0	0		0	0	0		0
2111	2016	M	13.1	1	0		1	1.25	0		1.25
1988	2016	M	13.1	0.5	0		0.5	0.5	0		0.5
1806	2016	M	13.1	0.5	0		0.5	0.5	0		0.5
1803	2016	M	13.1	1.5	0		1.5	1.5	0		1.5
1588	2016	M	13.1	0.5	-0.5	180	0.25	3	-4.5	170	0.75
1565	2016	M	13.1	0.5	0		0.5	0.5	0		0.5
4406	2018	M	13.1	0.5	0		0.5	0.5	0		0.5
4269	2018	M	13.1	0	-0.25	10	-0.125	0	-0.25	15	-0.125
4257	2018	M	13.1	0	0		0	0	0		0
4242	2018	M	13.1	1.75	-0.75	90	1.375	0.75	-1.25	70	0.125
4233	2018	M	13.1	0.5	-0.5	180	0.25	0	0		0
4173	2018	M	13.1	1	0		1	0	0		0
4099	2018	M	13.1	0	0		0	0	0		0
3893	2018	M	13.1	0.5	0		0.5	0.5	0		0.5
1194	2014	F	13	1.75	0		1.75	1.5	0		1.5
1096	2014	F	13	1	0		1	1	0		1
947	2014	F	13	-0.5	0		-0.5	-0.5	0		-0.5
928	2014	F	13	0	0		0	0	0		0
841	2014	F	13	2	-0.5	90	1.75	2	-0.5	90	1.75
707	2014	F	13	0	0		0	0	0		0
629	2014	F	13	1	0		1	1	0		1
457	2014	F	13	0.5	0		0.5	0.5	0		0.5
437	2014	F	13	1.5	-0.5	90	1.25	1	0		1
345	2014	F	13	2	0		2	2	0		2
338	2014	F	13	0.75	0		0.75	0.75	0		0.75
54	2014	F	13	1.25	0		1.25	1	0		1
2691	2016	F	13	0	0		0	0	0		0
2127	2016	F	13	0.5	0		0.5	0.5	0		0.5
2069	2016	F	13	0.25	0		0.25	0	0		0
2030	2016	F	13	0.5	0		0.5	0.5	0		0.5
2021	2016	F	13	0	0		0	1.5	-0.25	180	1.375
2003	2016	F	13	1	0		1	1	0		1
1979	2016	F	13	0	0		0	0	0		0
1863	2016	F	13	0.5	-0.5	90	0.25	0.5	-0.5	90	0.25
1812	2016	F	13	0.75	-1.25	165	0.125	0.75	-1	180	0.25
1744	2016	F	13	0	0		0	0.25	0		0.25
1590	2016	F	13	-5	-1.25	180	-5.625	-4.5	-1.5	20	-5.25
4349	2018	F	13	0.25	0		0.25	0.25	0		0.25
4306	2018	F	13	0	-0.5	180	-0.25	0	-0.5	180	-0.25
4295	2018	F	13	1.75	-0.5	75	1.5	2	0		2
4289	2018	F	13	0	0		0	0	0		0
4274	2018	F	13	0.5	0		0.5	0.5	0		0.5
4223	2018	F	13	0.25	-0.25	180	0.125	0.25	-0.25	180	0.125
4197	2018	F	13	1.5	0		1.5	7.5	-2	180	6.5
4125	2018	F	13	2.25	0		2.25	2.25	-0.75	170	1.875
4120	2018	F	13	3.5	-2	180	2.5	4.5	-3	180	3
1339	2014	M	13	1	0		1	1	0		1
1108	2014	M	13	1	0		1	1	0		1
827	2014	M	13	1	0		1	1	0		1
701	2014	M	13	0.25	0		0.25	0.5	0		0.5
693	2014	M	13	1	-0.5	180	0.75	1	-0.5	180	0.75
491	2014	M	13	0.5	0		0.5	0.5	0		0.5
458	2014	M	13	0.5	0		0.5	0.5	0		0.5
2960	2016	M	13	1	0		1	1	0		1
2949	2016	M	13	1	0		1	1	0		1
2870	2016	M	13	0.5	0		0.5	0	0		0
2856	2016	M	13	1	0		1	1	0		1
2085	2016	M	13	0.5	0		0.5	0	0		0
2077	2016	M	13	0.75	0		0.75	0.75	0		0.75
2038	2016	M	13	0.5	0		0.5	0.25	0		0.25
1805	2016	M	13	0	0		0	0	-1.5	165	-0.75
4467	2018	M	13	0	0		0	0	0		0
4352	2018	M	13	0.5	-0.25	180	0.375	0.5	-0.25	180	0.375
4218	2018	M	13	0	-0.25	90	-0.125	0.25	0		0.25
4214	2018	M	13	0	0		0	-0.5	0		-0.5
4202	2018	M	13	0	0		0	1	0		1
4150	2018	M	13	0.5	0		0.5	0.5	0		0.5
4114	2018	M	13	0	0		0	0	0		0
1503	2014	F	12.9	1	0		1	1	0		1
1258	2014	F	12.9	0.25	0		0.25	0.75	-0.25	90	0.625
1174	2014	F	12.9	2	-0.5	45	1.75	2	-0.5	180	1.75
1118	2014	F	12.9	1	0		1	1	0		1
768	2014	F	12.9	0.75	0		0.75	0.5	0		0.5
331	2014	F	12.9	0.75	0		0.75	1.25	-0.5	90	1
2955	2016	F	12.9	1	0		1	1	0		1
2954	2016	F	12.9	0.5	0		0.5	0.5	0		0.5
2950	2016	F	12.9	0.5	0		0.5	0.5	0		0.5
2074	2016	F	12.9	0	0		0	0	0		0
1993	2016	F	12.9	1	0		1	1	0		1
1968	2016	F	12.9	0	0		0	0	0		0
1596	2016	F	12.9	3	-0.5	180	2.75	4.5	-1.75	10	3.625
4311	2018	F	12.9	0.5	-0.5	90	0.25	-0.5	-0.5	90	-0.75
4310	2018	F	12.9	0.5	0		0.5	0	0		0
4204	2018	F	12.9	0	0		0	1	0		1
4179	2018	F	12.9	0	-0.5	90	-0.25	0	-0.5	90	-0.25
4103	2018	F	12.9	0.5	0		0.5	0.5	0		0.5
3891	2018	F	12.9	0.5	0		0.5	0.5	0		0.5
614	2014	M	12.9	0	-0.5	180	-0.25	0	-0.5	180	-0.25
436	2014	M	12.9	1	0		1	1	0		1
52	2014	M	12.9	1	0		1	1	0		1
2961	2016	M	12.9	0	0		0	0	0		0
2859	2016	M	12.9	1	0		1	1	0		1
1964	2016	M	12.9	0.5	0		0.5	0.5	0		0.5
4326	2018	M	12.9	1	0		1	1	0		1
4292	2018	M	12.9	0	0		0	0.5	0		0.5
4266	2018	M	12.9	0.5	0		0.5	0.5	0		0.5
4225	2018	M	12.9	0	0		0	0.5	-0.5	180	0.25
4189	2018	M	12.9	0	0		0	0	0		0
4108	2018	M	12.9	0.5	0		0.5	0.5	0		0.5
4097	2018	M	12.9	4	-0.75	10	3.625	1.5	-1.25	180	0.875
1472	2014	F	12.8	0.5	0		0.5	0.5	0		0.5
1377	2014	F	12.8	1	-0.5	90	0.75	1	-0.5	90	0.75
1363	2014	F	12.8	0.5	-1	180	0	0.5	-1	45	0
661	2014	F	12.8	0	0		0	0	0		0
520	2014	F	12.8	1	0		1	1	0		1
348	2014	F	12.8	0.5	-0.5	90	0.25	0.5	0		0.5
2102	2016	F	12.8	1	0		1	1	0		1
1811	2016	F	12.8	0.25	0		0.25	0.5	0		0.5
1804	2016	F	12.8	2	-0.5	180	1.75	2.5	0		2.5
4469	2018	F	12.8	0.5	0		0.5	0.5	0		0.5
4360	2018	F	12.8	0.5	0		0.5	0.5	0		0.5
4357	2018	F	12.8	0.5	0		0.5	0.5	0		0.5
4290	2018	F	12.8	0.5	0		0.5	0.5	0		0.5
4281	2018	F	12.8	1	-0.5	180	0.75	1	-0.5	180	0.75
4262	2018	F	12.8	1.5	0		1.5	1.25	0		1.25
4234	2018	F	12.8	0	0		0	0	0		0
4116	2018	F	12.8	0.5	0		0.5	0.5	0		0.5
4102	2018	F	12.8	0	0		0	0	0		0
4101	2018	F	12.8	0	0		0	0	0		0
1337	2014	M	12.8	1	0		1	1.5	0		1.5
1235	2014	M	12.8	5	0		5	2	0		2
1122	2014	M	12.8	1	0		1	1	0		1
913	2014	M	12.8	1	0		1	1	0		1
635	2014	M	12.8	1.5	0		1.5	1	-0.5	180	0.75
77	2014	M	12.8	6.5	-2	5	5.5	6.75	-2.25	180	5.625
2964	2016	M	12.8	0.25	-0.25	180	0.125	0.25	-0.25	180	0.125
2959	2016	M	12.8	1	0		1	1	0		1
2753	2016	M	12.8	1.5	0		1.5	1.5	0		1.5
2122	2016	M	12.8	0.5	0		0.5	1	0		1
2120	2016	M	12.8	0.5	0		0.5	0.5	0		0.5
2103	2016	M	12.8	0.5	0		0.5	0	0		0
4401	2018	M	12.8	0	0		0	0	0		0
4367	2018	M	12.8	0.5	0		0.5	0.5	0		0.5
4366	2018	M	12.8	0.5	0		0.5	0.5	0		0.5
4359	2018	M	12.8	0.5	0		0.5	0.5	0		0.5
4275	2018	M	12.8	0.5	-0.75	180	0.125	0.5	-0.75	180	0.125
4246	2018	M	12.8	1	0		1	1	0		1
4235	2018	M	12.8	0	0		0	0.5	0		0.5
4219	2018	M	12.8	0.5	0		0.5	0.5	0		0.5
4127	2018	M	12.8	4.5	0		4.5	7.75	-1.5	175	7
1392	2014	F	12.7	2	0		2	2	0		2
1283	2014	F	12.7	1	0		1	1	0		1
1260	2014	F	12.7	1.25	0		1.25	1.25	0		1.25
1234	2014	F	12.7	0	-0.5	180	-0.25	0	-0.5	170	-0.25
1133	2014	F	12.7	1.5	0		1.5	1.5	0		1.5
997	2014	F	12.7	1.5	-0.25	90	1.375	1.5	0		1.5
906	2014	F	12.7	0.25	-0.25	90	0.125	0.25	-0.25	90	0.125
625	2014	F	12.7	0.5	0		0.5	0.5	0		0.5
332	2014	F	12.7	0.5	0		0.5	1	0		1
72	2014	F	12.7	0.5	0		0.5	0.5	0		0.5
2968	2016	F	12.7	0.5	0		0.5	0.5	0		0.5
2097	2016	F	12.7	0.5	0		0.5	0.5	0		0.5
2040	2016	F	12.7	1	0		1	1.5	0		1.5
2017	2016	F	12.7	0	0		0	0	0		0
1965	2016	F	12.7	0.5	0		0.5	1	0		1
1768	2016	F	12.7	1	0		1	1.5	-1.5	180	0.75
4363	2018	F	12.7	0.5	0		0.5	0.5	0		0.5
4305	2018	F	12.7	0.5	0		0.5	0.5	0		0.5
4272	2018	F	12.7	0	0		0	0	0		0
4238	2018	F	12.7	0	0		0	0	0		0
4180	2018	F	12.7	1	0		1	1	0		1
4123	2018	F	12.7	5.5	0		5.5	8.25	-0.75	180	7.875
4117	2018	F	12.7	0.5	0		0.5	0	0		0
4111	2018	F	12.7	0	0		0	0	0		0
4093	2018	F	12.7	0.5	0		0.5	0.5	0		0.5
1448	2014	M	12.7	-1.5	-0.25	90	-1.625	-1.75	-0.25	90	-1.875
1391	2014	M	12.7	-1.5	-0.25	15	-1.625	-2	-0.25	15	-2.125
1338	2014	M	12.7	2.5	0		2.5	2	0		2
1156	2014	M	12.7	1	0		1	1	0		1
394	2014	M	12.7	-2	0		-2	-2	0		-2
156	2014	M	12.7	1	0		1	1	0		1
154	2014	M	12.7	0.5	0		0.5	1	0		1
2970	2016	M	12.7	0	0		0	0	0		0
2963	2016	M	12.7	0.25	0		0.25	0	0		0
2948	2016	M	12.7	1	0		1	1	0		1
2116	2016	M	12.7	0	0		0	0	0		0
2109	2016	M	12.7	1.5	0		1.5	1.5	-0.5	90	1.25
2019	2016	M	12.7	0	0		0	0	0		0
1997	2016	M	12.7	1	0		1	0.5	0		0.5
4347	2018	M	12.7	0	0		0	0	-0.25	180	-0.125
4346	2018	M	12.7	0.25	-0.5	180	0	0	-0.75	180	-0.375
4317	2018	M	12.7	0.5	0		0.5	0.5	-0.5	180	0.25
4092	2018	M	12.7	2	-1.5	180	1.25	3.5	-1.5	180	2.75
1485	2014	F	12.6	0.5	0		0.5	0.5	0		0.5
1134	2014	F	12.6	1	0		1	1	0		1
1099	2014	F	12.6	1	0		1	1	0		1
927	2014	F	12.6	-0.5	0		-0.5	-0.5	0		-0.5
909	2014	F	12.6	1	0		1	1	-0.5	90	0.75
901	2014	F	12.6	0.25	-0.5	90	0	0.25	-0.5	90	0
765	2014	F	12.6	0.75	0		0.75	1	-0.25	180	0.875
670	2014	F	12.6	0.5	0		0.5	0.5	-0.5	180	0.25
453	2014	F	12.6	3	0		3	2	0		2
449	2014	F	12.6	1.5	0		1.5	1.5	0		1.5
440	2014	F	12.6	1	0		1	1	0		1
2957	2016	F	12.6	1	0		1	1	0		1
2755	2016	F	12.6	1	0		1	1	0		1
2750	2016	F	12.6	1	0		1	1	0		1
2036	2016	F	12.6	0.75	0		0.75	1	0		1
1895	2016	F	12.6	1	0		1	1	0		1
1810	2016	F	12.6	0.5	0		0.5	0.5	0		0.5
1759	2016	F	12.6	0	0		0	1.5	-6	180	-1.5
4320	2018	F	12.6	0.5	-0.5	90	0.25	0.5	-0.5	90	0.25
4198	2018	F	12.6	1	0		1	1	0		1
4033	2018	F	12.6	1.25	0		1.25	0.75	0		0.75
3948	2018	F	12.6	0.25	0		0.25	0	0		0
3890	2018	F	12.6	0.5	0		0.5	0.5	0		0.5
3887	2018	F	12.6	1	0		1	1.5	0		1.5
3853	2018	F	12.6	0	0		0	0	0		0
3852	2018	F	12.6	0	0		0	0	0		0
3848	2018	F	12.6	0.5	0		0.5	0.5	0		0.5
3847	2018	F	12.6	0	0		0	0	0		0
1372	2014	M	12.6	0.5	0		0.5	1	0		1
1352	2014	M	12.6	2.5	0		2.5	2	0		2
1346	2014	M	12.6	0.75	0		0.75	0.75	0		0.75
900	2014	M	12.6	1	0		1	1	0		1
821	2014	M	12.6	1	0		1	1	0		1
794	2014	M	12.6	0.5	0		0.5	0.5	0		0.5
705	2014	M	12.6	1.25	-0.5	180	1	0.75	-0.5	180	0.5
681	2014	M	12.6	1	-0.5	90	0.75	0.5	0		0.5
650	2014	M	12.6	0	0		0	0	0		0
603	2014	M	12.6	1.5	-1	180	1	1.5	-1	180	1
483	2014	M	12.6	0	-1	180	-0.5	1	-1	180	0.5
349	2014	M	12.6	0.5	0		0.5	0.5	0		0.5
347	2014	M	12.6	0.5	0		0.5	0.5	0		0.5
2759	2016	M	12.6	1.5	0		1.5	1.5	0		1.5
2137	2016	M	12.6	0.5	0		0.5	0.5	0		0.5
2106	2016	M	12.6	0.5	0		0.5	0.5	-0.5	180	0.25
2091	2016	M	12.6	0.5	0		0.5	0.5	0		0.5
1962	2016	M	12.6	0.5	0		0.5	1	0		1
1961	2016	M	12.6	0.5	0		0.5	1	0		1
1944	2016	M	12.6	0.75	0		0.75	0.75	0		0.75
1809	2016	M	12.6	0.5	0		0.5	0.5	0		0.5
1808	2016	M	12.6	0	-0.25	115	-0.125	0	-0.25	80	-0.125
1766	2016	M	12.6	-0.5	0		-0.5	-0.25	0		-0.25
1704	2016	M	12.6	1.5	0		1.5	1.5	0		1.5
1597	2016	M	12.6	0.25	-1.5	170	-0.5	0	-0.5	180	-0.25
1575	2016	M	12.6	1	0		1	4.75	0		4.75
4211	2018	M	12.6	0.5	0		0.5	0.5	0		0.5
4170	2018	M	12.6	0.5	0		0.5	2	0		2
4119	2018	M	12.6	0	0		0	0	0		0
4115	2018	M	12.6	0	0		0	0	0		0
1374	2014	F	12.5	1.5	-0.5	180	1.25	1.5	-0.5	180	1.25
1263	2014	F	12.5	1.25	0		1.25	1	0		1
1257	2014	F	12.5	1	-1.75	180	0.125	1.5	-1.5	180	0.75
1233	2014	F	12.5	0.5	0		0.5	0.5	-0.5	95	0.25
1217	2014	F	12.5	0	-1	20	-0.5	1	0		1
948	2014	F	12.5	0.75	0		0.75	0.75	-0.25	180	0.625
759	2014	F	12.5	0	0		0	-0.25	0		-0.25
677	2014	F	12.5	0.5	0		0.5	0.5	0		0.5
673	2014	F	12.5	1.5	0		1.5	1	0		1
659	2014	F	12.5	0	-0.5	180	-0.25	0.5	-0.5	125	0.25
641	2014	F	12.5	-0.5	0		-0.5	-0.5	0		-0.5
2971	2016	F	12.5	0.5	0		0.5	0.5	0		0.5
2969	2016	F	12.5	0.25	0		0.25	1	0		1
2951	2016	F	12.5	1	0		1	1	0		1
2129	2016	F	12.5	0	0		0	0	0		0
2128	2016	F	12.5	0.5	0		0.5	0.5	0		0.5
2081	2016	F	12.5	0.5	0		0.5	0.5	0		0.5
2078	2016	F	12.5	0	0		0	0	0		0
2023	2016	F	12.5	0	-0.5	180	-0.25	-0.5	0		-0.5
2015	2016	F	12.5	0.5	0		0.5	0.5	0		0.5
1996	2016	F	12.5	2	0		2	1.5	0		1.5
1788	2016	F	12.5	2.5	0		2.5	2.5	0		2.5
1576	2016	F	12.5	-0.75	0		-0.75	-1	0		-1
4472	2018	F	12.5	8.5	-1.75	110	7.625	8	-1	80	7.5
4468	2018	F	12.5	5.75	0		5.75	2.75	0		2.75
4408	2018	F	12.5	0	0		0	0	0		0
4321	2018	F	12.5	0.5	0		0.5	0.5	0		0.5
4271	2018	F	12.5	1	0		1	1.5	0		1.5
4237	2018	F	12.5	0.5	0		0.5	0.5	0		0.5
4131	2018	F	12.5	0	0		0	0	0		0
4085	2018	F	12.5	0.5	-0.75	180	0.125	0.5	-0.75	180	0.125
4009	2018	F	12.5	1	0		1	1	0		1
3849	2018	F	12.5	0	0		0	0	0		0
3838	2018	F	12.5	1	0		1	1	0		1
1238	2014	M	12.5	0.5	0		0.5	0.5	0		0.5
912	2014	M	12.5	1.5	0		1.5	1.5	0		1.5
833	2014	M	12.5	1	0		1	1	0		1
748	2014	M	12.5	1	0		1	1.25	0		1.25
645	2014	M	12.5	1	-1	90	0.5	0.5	-0.5	90	0.25
444	2014	M	12.5	1.5	0		1.5	1.5	0		1.5
2766	2016	M	12.5	1.5	0		1.5	1.5	0		1.5
2125	2016	M	12.5	0.5	0		0.5	0.5	0		0.5
2075	2016	M	12.5	0.5	0		0.5	0.75	0		0.75
2052	2016	M	12.5	1	0		1	1	0		1
1958	2016	M	12.5	0.5	0		0.5	0.5	0		0.5
1939	2016	M	12.5	1.5	0		1.5	0.5	0		0.5
1703	2016	M	12.5	1	0		1	1.5	-0.5	130	1.25
4477	2018	M	12.5	0.5	-0.5	90	0.25	0.5	0		0.5
4316	2018	M	12.5	0	-0.5	90	-0.25	0	-0.5	90	-0.25
4315	2018	M	12.5	0	0		0	0	0		0
4253	2018	M	12.5	0.5	0		0.5	0.5	0		0.5
4206	2018	M	12.5	2	-1	180	1.5	3.5	-1	180	3
4090	2018	M	12.5	0	0		0	0	0		0
4020	2018	M	12.5	1	0		1	1	0		1
4017	2018	M	12.5	0	0		0	0.25	0		0.25
4006	2018	M	12.5	0.5	-0.75	180	0.125	0.5	-0.75	180	0.125
3856	2018	M	12.5	0.5	0		0.5	0.5	0		0.5
1483	2014	F	12.4	-1	0		-1	0	-1	90	-0.5
1430	2014	F	12.4	0.5	0		0.5	0.5	0		0.5
1427	2014	F	12.4	0.5	-0.5	180	0.25	0.5	-0.5	180	0.25
1375	2014	F	12.4	1	-0.5	90	0.75	1	-0.5	90	0.75
1369	2014	F	12.4	1.5	0		1.5	1.5	0		1.5
1320	2014	F	12.4	1.5	0		1.5	1	0		1
938	2014	F	12.4	0.25	0		0.25	0.5	-0.25	180	0.375
792	2014	F	12.4	1.5	-0.25	30	1.375	2	0		2
626	2014	F	12.4	1.5	-1	180	1	1	-0.5	180	0.75
2860	2016	F	12.4	1	0		1	1	0		1
2857	2016	F	12.4	0.5	0		0.5	0.5	-0.5	180	0.25
2752	2016	F	12.4	1.5	0		1.5	1.5	0		1.5
2093	2016	F	12.4	-0.25	0		-0.25	-0.5	0		-0.5
1959	2016	F	12.4	0.5	0		0.5	0.5	0		0.5
1927	2016	F	12.4	0	0		0	0	0		0
4343	2018	F	12.4	2.5	-0.5	180	2.25	3.25	0		3.25
4335	2018	F	12.4	0.75	0		0.75	3.75	-5.75	30	0.875
4265	2018	F	12.4	3.75	0		3.75	3.5	0		3.5
4222	2018	F	12.4	-1	-1.5	180	-1.75	-1.5	-1.5	180	-2.25
4082	2018	F	12.4	0.75	-0.5	100	0.5	0.5	-0.25	105	0.375
4037	2018	F	12.4	0.75	-0.5	180	0.5	0.25	0		0.25
4008	2018	F	12.4	0.25	0		0.25	0	0		0
3844	2018	F	12.4	0.5	0		0.5	0.5	0		0.5
3840	2018	F	12.4	0	0		0	0.5	0		0.5
3832	2018	F	12.4	1	0		1	1	0		1
1484	2014	M	12.4	-5.5	-0.25	30	-5.625	-4.75	-0.5	165	-5
1256	2014	M	12.4	0	0		0	0.5	0		0.5
1105	2014	M	12.4	1	0		1	1	0		1
962	2014	M	12.4	0.25	0		0.25	0.25	0		0.25
931	2014	M	12.4	0.75	0		0.75	0.75	0		0.75
848	2014	M	12.4	0.5	-0.5	90	0.25	0.5	-0.5	90	0.25
822	2014	M	12.4	1	0		1	1	0		1
802	2014	M	12.4	1.5	0		1.5	1.5	0		1.5
662	2014	M	12.4	0.5	0		0.5	0.5	0		0.5
657	2014	M	12.4	-0.5	0		-0.5	-0.5	0		-0.5
652	2014	M	12.4	0.5	0		0.5	0.5	0		0.5
648	2014	M	12.4	-0.5	0		-0.5	-0.5	0		-0.5
639	2014	M	12.4	1	0		1	1	0		1
398	2014	M	12.4	0.75	-0.75	180	0.375	0.5	-4.5	170	-1.75
322	2014	M	12.4	0.5	0		0.5	5	0		5
2763	2016	M	12.4	1.5	0		1.5	1.5	0		1.5
2762	2016	M	12.4	1.5	0		1.5	2	0		2
2758	2016	M	12.4	0.5	0		0.5	0.5	0		0.5
2104	2016	M	12.4	0.5	0		0.5	0.75	0		0.75
2096	2016	M	12.4	-0.25	0		-0.25	-0.25	0		-0.25
2088	2016	M	12.4	1	0		1	1	0		1
2034	2016	M	12.4	0.75	0		0.75	0.75	0		0.75
1971	2016	M	12.4	0	-1	95	-0.5	0	-0.25	90	-0.125
1792	2016	M	12.4	-0.75	-0.25	120	-0.875	-0.75	-0.25	65	-0.875
1761	2016	M	12.4	7	-3.5	180	5.25	7	-4	180	5
1728	2016	M	12.4	1	-0.5	90	0.75	0.5	0		0.5
1581	2016	M	12.4	4	-1	80	3.5	4	-1	105	3.5
4353	2018	M	12.4	1	0		1	1.5	-0.5	135	1.25
4318	2018	M	12.4	0.25	-0.5	90	0	0	-0.5	180	-0.25
4312	2018	M	12.4	0.25	0		0.25	0.25	0		0.25
4270	2018	M	12.4	0.5	0		0.5	0.5	0		0.5
4251	2018	M	12.4	0	0		0	0	0		0
4208	2018	M	12.4	-0.5	-0.75	90	-0.875	-0.5	-0.75	70	-0.875
4194	2018	M	12.4	0	0		0	0	0		0
4087	2018	M	12.4	-1.5	0		-1.5	-1.75	0		-1.75
4076	2018	M	12.4	4.5	0		4.5	2	-1	180	1.5
4028	2018	M	12.4	1	-0.5	90	0.75	0.75	-0.75	165	0.375
3762	2018	M	12.4	1	-0.5	90	0.75	1	-1	45	0.5
1467	2014	F	12.3	1.5	0		1.5	1.5	0		1.5
1451	2014	F	12.3	1	0		1	1	-0.5	180	0.75
1435	2014	F	12.3	0.5	0		0.5	0.5	0		0.5
1010	2014	F	12.3	0.75	0		0.75	0.75	0		0.75
946	2014	F	12.3	1.5	0		1.5	1.5	0		1.5
929	2014	F	12.3	1	0		1	0.5	-0.25	180	0.375
829	2014	F	12.3	1.5	0		1.5	1.5	0		1.5
820	2014	F	12.3	1	-0.5	70	0.75	1	0		1
808	2014	F	12.3	0.5	-0.5	90	0.25	1	0		1
674	2014	F	12.3	1	0		1	1	0		1
660	2014	F	12.3	0.75	0		0.75	0.75	0		0.75
586	2014	F	12.3	1	0		1	0.5	0		0.5
161	2014	F	12.3	0	0		0	0	0		0
2917	2016	F	12.3	0.25	-0.5	15	0	1	-0.25	180	0.875
2890	2016	F	12.3	1	0		1	1	0		1
2761	2016	F	12.3	0.5	0		0.5	0.5	0		0.5
2141	2016	F	12.3	0.5	0		0.5	0.5	0		0.5
2099	2016	F	12.3	0.5	-0.5	180	0.25	1	-0.5	180	0.75
2051	2016	F	12.3	1	0		1	1	0		1
2043	2016	F	12.3	0.5	0		0.5	0.5	0		0.5
2039	2016	F	12.3	0.5	0		0.5	0.5	0		0.5
1954	2016	F	12.3	0.5	0		0.5	0.5	0		0.5
1937	2016	F	12.3	1.5	0		1.5	1.5	0		1.5
1757	2016	F	12.3	0.5	-0.5	90	0.25	0.5	-0.25	90	0.375
4409	2018	F	12.3	0.5	0		0.5	0.5	0		0.5
4404	2018	F	12.3	0.5	0		0.5	0.5	0		0.5
4402	2018	F	12.3	0	0		0	0	0		0
4273	2018	F	12.3	0.5	-0.5	180	0.25	1	0		1
4240	2018	F	12.3	1	0		1	1	0		1
4089	2018	F	12.3	0.5	0		0.5	0.5	0		0.5
4084	2018	F	12.3	1	0		1	1	0		1
4021	2018	F	12.3	1	0		1	0.5	0		0.5
3839	2018	F	12.3	3.5	0		3.5	0.5	0		0.5
1373	2014	M	12.3	1	0		1	1	0		1
1370	2014	M	12.3	2	0		2	2	0		2
1284	2014	M	12.3	0.25	-0.25	180	0.125	0.25	-0.25	180	0.125
1281	2014	M	12.3	0.5	0		0.5	0.5	0		0.5
854	2014	M	12.3	0.5	-0.5	90	0.25	0.5	-0.5	90	0.25
755	2014	M	12.3	1	0		1	1	0		1
680	2014	M	12.3	1	0		1	1	0		1
654	2014	M	12.3	0	0		0	0.5	0		0.5
521	2014	M	12.3	1	0		1	1.5	0		1.5
30	2014	M	12.3	2	-0.5	90	1.75	2	-0.5	90	1.75
2973	2016	M	12.3	0.75	0		0.75	1	0		1
2915	2016	M	12.3	0	-1	180	-0.5	-0.5	-0.5	179	-0.75
2094	2016	M	12.3	0	0		0	0	0		0
2092	2016	M	12.3	0	0		0	0	0		0
1991	2016	M	12.3	1	0		1	1	0		1
1970	2016	M	12.3	0.5	0		0.5	0.5	0		0.5
1967	2016	M	12.3	0.5	0		0.5	0.5	0		0.5
1953	2016	M	12.3	0.5	0		0.5	0.5	-0.5	180	0.25
1952	2016	M	12.3	0.5	0		0.5	0.5	0		0.5
1942	2016	M	12.3	0.75	0		0.75	1	0		1
4410	2018	M	12.3	0	0		0	0	0		0
4328	2018	M	12.3	1	0		1	1	-0.75	90	0.625
4314	2018	M	12.3	0	-0.5	90	-0.25	-0.5	0		-0.5
4291	2018	M	12.3	1	0		1	1	0		1
4276	2018	M	12.3	1.75	-1.25	110	1.125	1	-0.5	60	0.75
4267	2018	M	12.3	1	0		1	1	0		1
4263	2018	M	12.3	0	0		0	0	0		0
4217	2018	M	12.3	1.5	0		1.5	2	-0.5	180	1.75
4185	2018	M	12.3	8.25	-2	180	7.25	8.5	-2.25	175	7.375
4167	2018	M	12.3	0.5	-0.5	90	0.25	0	-0.5	90	-0.25
4107	2018	M	12.3	0	0		0	0	0		0
4106	2018	M	12.3	0.5	0		0.5	0.5	0		0.5
4086	2018	M	12.3	0	0		0	0	0		0
4042	2018	M	12.3	0.5	-0.5	180	0.25	0.5	-0.5	180	0.25
4030	2018	M	12.3	0	0		0	0	0		0
4029	2018	M	12.3	0.75	0		0.75	0.75	-0.75	180	0.375
4018	2018	M	12.3	0.5	0		0.5	0.5	0		0.5
4010	2018	M	12.3	0	0		0	0.25	0		0.25
3845	2018	M	12.3	0.5	-0.5	180	0.25	0.5	-0.5	180	0.25
1431	2014	F	12.2	0.5	-0.5	180	0.25	0.5	-0.5	180	0.25
1429	2014	F	12.2	3	-2	180	2	3	-2	180	2
1428	2014	F	12.2	0.5	-0.5	90	0.25	0.5	-0.5	90	0.25
1310	2014	F	12.2	2	0		2	2	0		2
1112	2014	F	12.2	1	0		1	1	0		1
1110	2014	F	12.2	1	-0.5	180	0.75	1	-0.5	180	0.75
967	2014	F	12.2	0	0		0	0.5	0		0.5
949	2014	F	12.2	1.5	0		1.5	2	-0.9		1.55
817	2014	F	12.2	1.5	0		1.5	2	-0.5	180	1.75
739	2014	F	12.2	0.5	0		0.5	0.5	0		0.5
627	2014	F	12.2	0.5	0		0.5	1	0		1
597	2014	F	12.2	0.5	-0.5	90	0.25	0.5	0		0.5
585	2014	F	12.2	0	0		0	0.75	0		0.75
519	2014	F	12.2	0	0		0	0	0		0
500	2014	F	12.2	1	0		1	1	0		1
446	2014	F	12.2	1.5	0		1.5	1.5	0		1.5
395	2014	F	12.2	-1.25	0		-1.25	-1.5	0		-1.5
127	2014	F	12.2	0.75	0		0.75	1	0		1
61	2014	F	12.2	1	0		1	1	0		1
2976	2016	F	12.2	0.5	-0.25	180	0.375	0.5	-0.5	160	0.25
2965	2016	F	12.2	1	0		1	1	0		1
2889	2016	F	12.2	0.5	0		0.5	1	0		1
2886	2016	F	12.2	1	0		1	1	0		1
2854	2016	F	12.2	1	0		1	1	0		1
2789	2016	F	12.2	0	0		0	0	0		0
2756	2016	F	12.2	0	-0.5	105	-0.25	0	-0.5	90	-0.25
2754	2016	F	12.2	2	0		2	2	0		2
2095	2016	F	12.2	0.5	-0.25	180	0.375	1	-0.5	180	0.75
1990	2016	F	12.2	0.25	0		0.25	0.25	0		0.25
1963	2016	F	12.2	0.25	0		0.25	0.25	0		0.25
1949	2016	F	12.2	0.5	0		0.5	0.5	0		0.5
1945	2016	F	12.2	1.5	-1.25	90	0.875	0.25	-1	100	-0.25
1931	2016	F	12.2	0	0		0	0	-0.5	180	-0.25
1861	2016	F	12.2	0	0		0	0	0		0
1563	2016	F	12.2	1.5	0		1.5	2	0		2
4331	2018	F	12.2	0.5	-0.25	180	0.375	0.5	0		0.5
4286	2018	F	12.2	0.5	0		0.5	0.5	0		0.5
4249	2018	F	12.2	0.25	-0.75	5	-0.125	0.25	-0.75	10	-0.125
4176	2018	F	12.2	0.5	0		0.5	0.5	0		0.5
4074	2018	F	12.2	0.75	0		0.75	0.75	0		0.75
4071	2018	F	12.2	-0.25	0		-0.25	-0.25	0		-0.25
4048	2018	F	12.2	0.5	0		0.5	0.75	0		0.75
4032	2018	F	12.2	0	0		0	0	0		0
4026	2018	F	12.2	3.5	-0.5	70	3.25	3.5	-0.5	160	3.25
4005	2018	F	12.2	0.5	0		0.5	0.5	0		0.5
3996	2018	F	12.2	0	0		0	0	0		0
3995	2018	F	12.2	0.5	0		0.5	0.5	0		0.5
3936	2018	F	12.2	1	0		1	1.5	0		1.5
3899	2018	F	12.2	0.5	0		0.5	0.5	-0.5	180	0.25
3836	2018	F	12.2	0	0		0	0	0		0
3602	2018	F	12.2	0.5	0		0.5	0.5	0		0.5
1456	2014	M	12.2	1	0		1	1	0		1
1106	2014	M	12.2	0.75	0		0.75	0.75	0		0.75
935	2014	M	12.2	0.75	0		0.75	1	0		1
853	2014	M	12.2	0.5	-0.5	90	0.25	0.5	-0.5	90	0.25
850	2014	M	12.2	0.5	-0.5	180	0.25	0.5	-0.5	180	0.25
843	2014	M	12.2	2	0		2	1	0		1
762	2014	M	12.2	1	-0.5	90	0.75	1	-0.5	90	0.75
584	2014	M	12.2	0.5	-0.5	90	0.25	-1.25	0		-1.25
438	2014	M	12.2	0.5	-0.5	90	0.25	0.5	-0.5	90	0.25
197	2014	M	12.2	1.5	-1	180	1	1	0		1
190	2014	M	12.2	1	0		1	1	0		1
189	2014	M	12.2	0.5	0		0.5	0.5	-0.5	90	0.25
98	2014	M	12.2	0.5	0		0.5	0.5	0		0.5
2916	2016	M	12.2	0.5	-0.5	90	0.25	0.5	0		0.5
2772	2016	M	12.2	1	0		1	1	0		1
2087	2016	M	12.2	0.5	-0.5	180	0.25	0.5	0		0.5
2037	2016	M	12.2	1	0		1	1	0		1
2006	2016	M	12.2	1	0		1	1.5	0		1.5
1956	2016	M	12.2	1	0		1	1	0		1
1946	2016	M	12.2	1.5	-0.5	90	1.25	1.25	0		1.25
1916	2016	M	12.2	0.5	0		0.5	0.5	0		0.5
1892	2016	M	12.2	0.5	0		0.5	0	0		0
1760	2016	M	12.2	1	0		1	0.5	0		0.5
1582	2016	M	12.2	1.5	0		1.5	1.5	-0.25	90	1.375
4340	2018	M	12.2	6	-1	45	5.5	6.5	-0.5	45	6.25
4338	2018	M	12.2	1	0		1	0.5	0		0.5
4336	2018	M	12.2	1	-0.5	180	0.75	1	-0.5	180	0.75
4264	2018	M	12.2	0	-0.5	180	-0.25	0	-0.5	180	-0.25
4256	2018	M	12.2	0	0		0	0	0		0
4250	2018	M	12.2	10.25	-2	5	9.25	10	-1.75	170	9.125
4247	2018	M	12.2	1	0		1	1	0		1
4196	2018	M	12.2	0.5	0		0.5	0.5	0		0.5
4187	2018	M	12.2	2.75	-1.75	160	1.875	4.5	-2.75	8	3.125
4096	2018	M	12.2	0	0		0	0	-1	180	-0.5
4095	2018	M	12.2	0.5	0		0.5	0.5	0		0.5
4088	2018	M	12.2	0.5	0		0.5	1	0		1
4078	2018	M	12.2	0	0		0	0	0		0
4077	2018	M	12.2	0	0		0	0	0		0
4031	2018	M	12.2	1.75	-0.5	77	1.5	1.75	-0.75	87	1.375
4015	2018	M	12.2	0	0		0	1	-0.5	180	0.75
3943	2018	M	12.2	1	-0.5	90	0.75	0.5	0		0.5
3855	2018	M	12.2	0.5	0		0.5	0.5	0		0.5
3854	2018	M	12.2	0.5	0		0.5	0.5	0		0.5
3846	2018	M	12.2	0.5	0		0.5	1	0		1
3794	2018	M	12.2	0.25	0		0.25	-0.25	0		-0.25
1470	2014	F	12.1	1.5	0		1.5	1.5	0		1.5
1455	2014	F	12.1	1	0		1	1	0		1
1368	2014	F	12.1	1.5	0		1.5	1	0		1
1321	2014	F	12.1	6.75	-0.5	170	6.5	6.75	-0.5	120	6.5
1286	2014	F	12.1	0.25	-1.5	180	-0.5	0	-1.5	180	-0.75
1158	2014	F	12.1	1	0		1	1	0		1
1117	2014	F	12.1	1	0		1	1	0		1
1012	2014	F	12.1	1	-0.5	90	0.75	1	-0.5	90	0.75
1002	2014	F	12.1	1.5	0		1.5	0.5	0		0.5
914	2014	F	12.1	1.25	0		1.25	1	0		1
807	2014	F	12.1	-1.5	-0.75	165	-1.875	-1.5	-0.5	15	-1.75
760	2014	F	12.1	1	-0.5	90	0.75	0.5	0		0.5
694	2014	F	12.1	1.5	-0.5	90	1.25	1	-0.5	90	0.75
589	2014	F	12.1	1	-2.5	180	-0.25	1	-4	180	-1
517	2014	F	12.1	1	-0.5	90	0.75	1	-0.5	90	0.75
450	2014	F	12.1	1.5	0		1.5	1.5	0		1.5
344	2014	F	12.1	0.5	-0.5	90	0.25	0.5	-0.5	90	0.25
2925	2016	F	12.1	0	-0.25	135	-0.125	0	-0.25	180	-0.125
2912	2016	F	12.1	0	-0.5	90	-0.25	0.5	0		0.5
2896	2016	F	12.1	0	0		0	0	0		0
2887	2016	F	12.1	0	0		0	0	0		0
2864	2016	F	12.1	0.5	0		0.5	0.5	0		0.5
2768	2016	F	12.1	2	-0.5	180	1.75	2	-0.5	180	1.75
2757	2016	F	12.1	0.5	0		0.5	0.5	0		0.5
2751	2016	F	12.1	0.5	0		0.5	0.5	0		0.5
1951	2016	F	12.1	0.5	0		0.5	0.5	0		0.5
1941	2016	F	12.1	0.5	0		0.5	1	0		1
1875	2016	F	12.1	0.5	0		0.5	1	0		1
1799	2016	F	12.1	0	0		0	0.5	-0.5	180	0.25
1797	2016	F	12.1	0.5	0		0.5	1	0		1
1570	2016	F	12.1	3	0		3	2	0		2
4337	2018	F	12.1	0	0		0	1.5	0		1.5
4094	2018	F	12.1	0.5	0		0.5	0.5	0		0.5
4073	2018	F	12.1	1	0		1	1	0		1
4036	2018	F	12.1	1.25	0		1.25	1.5	0		1.5
4034	2018	F	12.1	0.75	0		0.75	0.25	0		0.25
4011	2018	F	12.1	1	0		1	1	0		1
3975	2018	F	12.1	0.5	-0.5	10	0.25	0.75	-1.25	10	0.125
3953	2018	F	12.1	0.5	-1.5	180	-0.25	0	-2	180	-1
3951	2018	F	12.1	0.75	0		0.75	0.25	0		0.25
3944	2018	F	12.1	1.5	0		1.5	1.5	-0.5	180	1.25
3897	2018	F	12.1	1	0		1	0.5	0		0.5
3896	2018	F	12.1	1.5	0		1.5	1	0		1
3850	2018	F	12.1	1	0		1	1.75	0		1.75
3830	2018	F	12.1	1	0		1	1	0		1
1464	2014	M	12.1	1	0		1	1	0		1
1462	2014	M	12.1	0.5	0		0.5	1	0		1
1371	2014	M	12.1	0.5	0		0.5	0.5	0		0.5
1262	2014	M	12.1	1	0		1	1	0		1
1239	2014	M	12.1	1	0		1	1	0		1
1104	2014	M	12.1	1	0		1	1	0		1
885	2014	M	12.1	1	0		1	1.5	0		1.5
879	2014	M	12.1	1.5	0		1.5	2	0		2
864	2014	M	12.1	1	0		1	2	0		2
699	2014	M	12.1	0.75	0		0.75	0.75	0		0.75
696	2014	M	12.1	0.5	0		0.5	0	-0.5	90	-0.25
591	2014	M	12.1	1	0		1	1	0		1
582	2014	M	12.1	1	0		1	1	0		1
560	2014	M	12.1	1	0		1	1	0		1
330	2014	M	12.1	0.5	0		0.5	0.5	0		0.5
2978	2016	M	12.1	1	-0.5	180	0.75	0.5	0		0.5
2942	2016	M	12.1	0.5	0		0.5	0.5	0		0.5
2878	2016	M	12.1	0	0		0	0.5	0		0.5
2760	2016	M	12.1	0.5	0		0.5	0.5	0		0.5
2688	2016	M	12.1	1	0		1	1	0		1
2396	2016	M	12.1	1	0		1	1	0		1
2079	2016	M	12.1	0	0		0	0	-0.25	90	-0.125
2009	2016	M	12.1	0	0		0	0	0		0
1874	2016	M	12.1	0.5	0		0.5	0.5	0		0.5
1786	2016	M	12.1	0	-2	180	-1	0	-1	180	-0.5
1727	2016	M	12.1	1.75	-0.5	90	1.5	2.5	-0.75	90	2.125
1726	2016	M	12.1	6	-0.5	138	5.75	4.25	-0.25	10	4.125
1562	2016	M	12.1	3.75	-2.25	20	2.625	4	-1.75	170	3.125
1560	2016	M	12.1	1	-1	90	0.5	1.5	-1.5	90	0.75
4332	2018	M	12.1	0.5	0		0.5	0.5	0		0.5
4200	2018	M	12.1	1	0		1	1.5	0		1.5
4079	2018	M	12.1	1.5	0		1.5	1	0		1
4072	2018	M	12.1	0	-0.5	90	-0.25	0	0		0
4045	2018	M	12.1	0.5	0		0.5	0.5	0		0.5
4044	2018	M	12.1	0.75	0		0.75	0.75	0		0.75
4038	2018	M	12.1	1.5	0		1.5	1.5	0		1.5
4023	2018	M	12.1	1	0		1	1	0		1
3998	2018	M	12.1	1	0		1	1	0		1
3997	2018	M	12.1	0.5	0		0.5	0.5	0		0.5
3993	2018	M	12.1	0.5	0		0.5	0.5	0		0.5
3990	2018	M	12.1	0	0		0	0	0		0
3965	2018	M	12.1	0	0		0	0	0		0
3961	2018	M	12.1	1	-0.5	180	0.75	0.5	-0.5	30	0.25
3955	2018	M	12.1	0.25	-0.25	180	0.125	0	-0.25	180	-0.125
3851	2018	M	12.1	0.5	0		0.5	0.5	0		0.5
3835	2018	M	12.1	1	0		1	1	0		1
3772	2018	M	12.1	0.25	0		0.25	0.5	-0.25	90	0.375
3771	2018	M	12.1	1	-0.5	180	0.75	0.5	0		0.5
3761	2018	M	12.1	0	-0.5	90	-0.25	0	0		0
1454	2014	F	12	0.5	0		0.5	0.5	0		0.5
1398	2014	F	12	1	-1	180	0.5	1	-1	135	0.5
1376	2014	F	12	1	0		1	1	0		1
1319	2014	F	12	1	0		1	1	0		1
1259	2014	F	12	0.75	0		0.75	0.5	0		0.5
1230	2014	F	12	0.5	0		0.5	0.5	0		0.5
991	2014	F	12	0.75	-0.25	180	0.625	1	-0.75	180	0.625
819	2014	F	12	1	0		1	1	0		1
719	2014	F	12	1	0		1	1	0		1
583	2014	F	12	1	0		1	1	0		1
514	2014	F	12	3.5	-1.5	45	2.75	3.5	-1	135	3
498	2014	F	12	0.5	0		0.5	0.5	0		0.5
413	2014	F	12	0.75	0		0.75	0.75	0		0.75
411	2014	F	12	0.25	0		0.25	0.25	0		0.25
334	2014	F	12	0	0		0	0	0		0
2923	2016	F	12	0.5	0		0.5	0	0		0
2918	2016	F	12	0.5	-0.5	180	0.25	0.5	-0.5	180	0.25
2910	2016	F	12	0	0		0	0.5	0		0.5
2903	2016	F	12	1	0		1	1	0		1
2845	2016	F	12	0.5	0		0.5	0.5	0		0.5
2837	2016	F	12	0.5	-0.5	180	0.25	0.5	-0.5	180	0.25
2770	2016	F	12	0.75	0		0.75	0.25	-0.25	180	0.125
2769	2016	F	12	0.5	0		0.5	0.5	0		0.5
2574	2016	F	12	1	0		1	1	0		1
2570	2016	F	12	1.5	0		1.5	1.5	0		1.5
2356	2016	F	12	0	0		0	0	-0.5	90	-0.25
1957	2016	F	12	0.5	0		0.5	0.5	0		0.5
1908	2016	F	12	1	0		1	1	0		1
1891	2016	F	12	0	0		0	1	0		1
1796	2016	F	12	0.5	0		0.5	0.5	0		0.5
1745	2016	F	12	-2	0		-2	-6.25	-1.5	25	-7
1708	2016	F	12	0	0		0	0	0		0
1586	2016	F	12	3	0		3	3.5	0		3.5
1561	2016	F	12	5.75	-0.5	90	5.5	6	-1	100	5.5
4178	2018	F	12	0	-0.5	180	-0.25	0	-0.5	180	-0.25
4169	2018	F	12	0.5	0		0.5	0.5	0		0.5
4069	2018	F	12	1	0		1	1	0		1
4063	2018	F	12	0	0		0	0	0		0
4059	2018	F	12	1	-0.5	180	0.75	1	-0.5	180	0.75
4050	2018	F	12	1.75	0		1.75	1.75	0		1.75
4035	2018	F	12	5.75	-0.5	75	5.5	5	-1.75	8	4.125
4027	2018	F	12	1	0		1	1	0		1
4022	2018	F	12	0.5	0		0.5	0.5	0		0.5
4007	2018	F	12	1	-0.5	180	0.75	1.5	-0.5	180	1.25
4003	2018	F	12	0	-1	90	-0.5	0	-1	90	-0.5
3999	2018	F	12	0.75	0		0.75	0.75	0		0.75
3971	2018	F	12	0.5	0		0.5	0.5	0		0.5
3946	2018	F	12	0.5	-1	90	0	0.5	-1.5	60	-0.25
3945	2018	F	12	0.5	0		0.5	1	0		1
3939	2018	F	12	0.5	0		0.5	0.5	0		0.5
3938	2018	F	12	0.5	0		0.5	0.5	0		0.5
3842	2018	F	12	0.5	0		0.5	0	0		0
3613	2018	F	12	0	0		0	0	0		0
1500	2014	M	12	1	0		1	1	0		1
1325	2014	M	12	1	0		1	1	0		1
1121	2014	M	12	1	0		1	1	0		1
1078	2014	M	12	1	0		1	1	0		1
1076	2014	M	12	1	-0.5	180	0.75	1.5	-0.5	180	1.25
926	2014	M	12	2	-0.75	70	1.625	1.5	-0.75	95	1.125
884	2014	M	12	1	0		1	1	0		1
758	2014	M	12	1	0		1	1	0		1
747	2014	M	12	1	-0.5	180	0.75	1.25	-0.5	180	1
562	2014	M	12	0.25	-0.25	90	0.125	0.25	-0.25	90	0.125
455	2014	M	12	1.5	0		1.5	1.5	0		1.5
445	2014	M	12	1	0		1	1	0		1
442	2014	M	12	3	-1	180	2.5	3	-1	180	2.5
188	2014	M	12	1	0		1	0.5	0		0.5
2975	2016	M	12	1	-0.5	180	0.75	1.5	0		1.5
2974	2016	M	12	0.25	0		0.25	0.25	-0.25	90	0.125
2927	2016	M	12	-0.5	0		-0.5	-0.5	0		-0.5
2765	2016	M	12	1	0		1	1	0		1
2764	2016	M	12	1.5	0		1.5	1	0		1
1899	2016	M	12	0.5	0		0.5	0	-0.5	180	-0.25
1878	2016	M	12	0	0		0	0.5	0		0.5
1866	2016	M	12	0	-0.5	180	-0.25	0	-0.5	180	-0.25
4339	2018	M	12	0.5	0		0.5	0.25	0		0.25
4210	2018	M	12	0.25	0		0.25	0.25	-0.25	180	0.125
4081	2018	M	12	1.5	0		1.5	1.5	0		1.5
4075	2018	M	12	0	0		0	0	0		0
4070	2018	M	12	0	0		0	0	0		0
4067	2018	M	12	1.5	0		1.5	1	0		1
4066	2018	M	12	1.5	-1	180	1	1.5	-1	180	1
4047	2018	M	12	0.5	-0.5	180	0.25	0	-0.5	180	-0.25
4046	2018	M	12	0.5	-0.5	180	0.25	0	0		0
4024	2018	M	12	1.25	-0.5	180	1	1.25	0		1.25
4016	2018	M	12	0.25	-0.25	150	0.125	0.25	0		0.25
4013	2018	M	12	-1.5	0		-1.5	-1.5	0		-1.5
3984	2018	M	12	0	0		0	0	0		0
3981	2018	M	12	0.5	0		0.5	0.5	0		0.5
3894	2018	M	12	0.5	0		0.5	0.5	0		0.5
3774	2018	M	12	0.5	-0.25	180	0.375	0	-0.75	170	-0.375
1458	2014	F	11.9	0.5	0		0.5	1	0		1
1434	2014	F	11.9	0.5	0		0.5	0.5	0		0.5
1318	2014	F	11.9	0.5	0		0.5	0.5	0		0.5
1251	2014	F	11.9	1.5	0		1.5	1.5	0		1.5
1232	2014	F	11.9	0.5	0		0.5	1	0		1
980	2014	F	11.9	0.75	0		0.75	1	-0.5	90	0.75
911	2014	F	11.9	2	0		2	2	0		2
910	2014	F	11.9	1.5	0		1.5	1.5	0		1.5
856	2014	F	11.9	1	0		1	1	0		1
795	2014	F	11.9	1.5	0		1.5	1.5	0		1.5
761	2014	F	11.9	-1.5	0		-1.5	-1	0		-1
716	2014	F	11.9	-2	-0.5	180	-2.25	-4	0		-4
698	2014	F	11.9	1.5	0		1.5	1.5	0		1.5
697	2014	F	11.9	0	0		0	-0.25	0		-0.25
675	2014	F	11.9	2	0		2	1.5	0		1.5
588	2014	F	11.9	1	0		1	1	0		1
534	2014	F	11.9	1	0		1	1	0		1
448	2014	F	11.9	1.5	0		1.5	1.5	0		1.5
441	2014	F	11.9	0.5	-0.5	90	0.25	0.5	-0.5	90	0.25
328	2014	F	11.9	0.5	0		0.5	0.5	0		0.5
308	2014	F	11.9	0.5	0		0.5	0.5	0		0.5
306	2014	F	11.9	0.75	0		0.75	0.75	0		0.75
207	2014	F	11.9	0.5	0		0.5	0.5	0		0.5
191	2014	F	11.9	0	0		0	0.5	0		0.5
130	2014	F	11.9	1.5	0		1.5	1.5	0		1.5
2944	2016	F	11.9	0.5	0		0.5	0.5	0		0.5
2926	2016	F	11.9	0	-0.25	180	-0.125	0	-0.25	180	-0.125
2920	2016	F	11.9	0	0		0	0.5	0		0.5
2880	2016	F	11.9	0.75	-0.5	110	0.5	0	0		0
2771	2016	F	11.9	1	-1	90	0.5	1.5	0		1.5
2767	2016	F	11.9	1	0		1	1	-0.25	180	0.875
2587	2016	F	11.9	1.5	0		1.5	1.5	0		1.5
2585	2016	F	11.9	0.75	0		0.75	0.5	0		0.5
2573	2016	F	11.9	1	0		1	1	0		1
1955	2016	F	11.9	0.5	0		0.5	0.5	0		0.5
1928	2016	F	11.9	0	0		0	0.25	-0.25	90	0.125
1922	2016	F	11.9	0.5	0		0.5	1	0		1
1901	2016	F	11.9	-0.25	-0.5	115	-0.5	-0.75	-0.5	79	-1
1898	2016	F	11.9	1.5	-0.5	10	1.25	1	-0.5	10	0.75
1884	2016	F	11.9	0.5	0		0.5	0.5	0		0.5
1852	2016	F	11.9	1.5	0		1.5	1.5	0		1.5
1793	2016	F	11.9	3	0		3	-0.25	0		-0.25
1763	2016	F	11.9	2	-0.5	90	1.75	1.75	0		1.75
1758	2016	F	11.9	0	0		0	0	0		0
1755	2016	F	11.9	1	0		1	2	0		2
1706	2016	F	11.9	0.5	0		0.5	0	0		0
1692	2016	F	11.9	1.25	-0.5	90	1	1.5	0		1.5
4407	2018	F	11.9	0	0		0	0	0		0
4212	2018	F	11.9	2	-1	10	1.5	2.5	0		2.5
4144	2018	F	11.9	0.5	0		0.5	0.5	0		0.5
4054	2018	F	11.9	1	0		1	1.5	0		1.5
4049	2018	F	11.9	2.5	-1	180	2	2	-1	180	1.5
4043	2018	F	11.9	1	-0.5	180	0.75	0.5	-0.5	180	0.25
4039	2018	F	11.9	6	-0.5	180	5.75	5.5	-0.5	180	5.25
4004	2018	F	11.9	0.5	0		0.5	0.5	0		0.5
4000	2018	F	11.9	5.25	-2	30	4.25	4	-4	165	2
3973	2018	F	11.9	0.5	0		0.5	0.5	0		0.5
3967	2018	F	11.9	0.5	0		0.5	0	0		0
3957	2018	F	11.9	-0.5	-0.5	135	-0.75	0	-0.5	180	-0.25
3817	2018	F	11.9	0.5	0		0.5	0.5	0		0.5
3754	2018	F	11.9	1	-0.75	180	0.625	1	-0.5	180	0.75
3653	2018	F	11.9	1	-0.5	45	0.75	0.5	0		0.5
1285	2014	M	11.9	1.75	0		1.75	1.75	0		1.75
1162	2014	M	11.9	1	0		1	1	0		1
1086	2014	M	11.9	1.5	-0.5	45	1.25	2	-0.5	180	1.75
851	2014	M	11.9	1	0		1	1	0		1
737	2014	M	11.9	0.5	0		0.5	0.5	0		0.5
702	2014	M	11.9	2	0		2	2	0		2
598	2014	M	11.9	1	0		1	1	0		1
454	2014	M	11.9	2	0		2	2	0		2
443	2014	M	11.9	0.75	0		0.75	0.75	0		0.75
343	2014	M	11.9	1.5	0		1.5	1	0		1
337	2014	M	11.9	0.5	0		0.5	0.5	0		0.5
294	2014	M	11.9	1	0		1	1	0		1
289	2014	M	11.9	0.75	0		0.75	1	0		1
263	2014	M	11.9	1	0		1	1	0		1
258	2014	M	11.9	0.75	0		0.75	1	0		1
242	2014	M	11.9	1	0		1	1	0		1
237	2014	M	11.9	0.75	0		0.75	1	0		1
198	2014	M	11.9	0.5	0		0.5	0.5	0		0.5
195	2014	M	11.9	1	0		1	1	0		1
128	2014	M	11.9	1.75	0		1.75	1.5	0		1.5
90	2014	M	11.9	0.5	0		0.5	0.5	0		0.5
2937	2016	M	11.9	1	0		1	1	0		1
2844	2016	M	11.9	0.5	0		0.5	0.5	0		0.5
2692	2016	M	11.9	0	0		0	0	0		0
2588	2016	M	11.9	0.25	-0.25	176	0.125	0.5	-0.25	160	0.375
1948	2016	M	11.9	1	0		1	1	0		1
1889	2016	M	11.9	1	0		1	0.5	0		0.5
1851	2016	M	11.9	0.75	0		0.75	0.75	0		0.75
1789	2016	M	11.9	-0.5	-0.5	180	-0.75	-0.5	-0.5	90	-0.75
1650	2016	M	11.9	0.5	0		0.5	0.5	0		0.5
4177	2018	M	11.9	0	-0.5	180	-0.25	0	-0.5	180	-0.25
4146	2018	M	11.9	1	0		1	1	0		1
4091	2018	M	11.9	-0.25	-0.75	15	-0.625	-0.5	-0.5	5	-0.75
4083	2018	M	11.9	0.5	0		0.5	0.5	0		0.5
4065	2018	M	11.9	3.5	-1	90	3	2.5	-1.5	180	1.75
4053	2018	M	11.9	0.75	0		0.75	0.75	0		0.75
3991	2018	M	11.9	0	0		0	0	0		0
3959	2018	M	11.9	0	0		0	0	0		0
3947	2018	M	11.9	-0.5	-0.5	90	-0.75	-0.5	0		-0.5
3940	2018	M	11.9	1	-1	180	0.5	0.5	-0.5	180	0.25
3888	2018	M	11.9	0.75	0		0.75	0.75	0		0.75
3886	2018	M	11.9	1	0		1	0.5	0		0.5
3787	2018	M	11.9	0.5	0		0.5	0.5	0		0.5
3747	2018	M	11.9	0.5	0		0.5	0.25	0		0.25
3730	2018	M	11.9	0	0		0	0	0		0
3618	2018	M	11.9	0	0		0	0	0		0
1481	2014	F	11.8	1.25	0		1.25	1.25	0		1.25
1413	2014	F	11.8	1.25	0		1.25	1.25	0		1.25
1403	2014	F	11.8	2.25	-1	45	1.75	2.25	-1	45	1.75
1364	2014	F	11.8	1.5	-1	180	1	1.25	-0.75	180	0.875
873	2014	F	11.8	0.5	0		0.5	0.5	0		0.5
861	2014	F	11.8	1.5	-1.5	180	0.75	1.75	-1.5	180	1
855	2014	F	11.8	1	0		1	1.25	0		1.25
793	2014	F	11.8	0.5	0		0.5	0.5	0		0.5
667	2014	F	11.8	1	0		1	1	0		1
559	2014	F	11.8	1	0		1	1	0		1
535	2014	F	11.8	0	0		0	0	0		0
527	2014	F	11.8	0	0		0	1	0		1
518	2014	F	11.8	1	0		1	0	0		0
416	2014	F	11.8	0.25	0		0.25	0.25	0		0.25
415	2014	F	11.8	0.25	0		0.25	0.25	0		0.25
374	2014	F	11.8	1.5	0		1.5	1.5	0		1.5
327	2014	F	11.8	1	0		1	0.75	0		0.75
314	2014	F	11.8	3	0		3	2.5	0		2.5
50	2014	F	11.8	0.5	-0.5	90	0.25	0.5	-0.5	90	0.25
2977	2016	F	11.8	0	0		0	0	0		0
2939	2016	F	11.8	0	0		0	0	0		0
2928	2016	F	11.8	0	0		0	0	0		0
2909	2016	F	11.8	0.5	-0.5	90	0.25	-0.5	-0.25	90	-0.625
2863	2016	F	11.8	1	0		1	1.5	0		1.5
2858	2016	F	11.8	1	0		1	1	0		1
2855	2016	F	11.8	0.5	-0.5	180	0.25	0.5	-0.5	180	0.25
2836	2016	F	11.8	0.5	0		0.5	0.5	0		0.5
2829	2016	F	11.8	0.5	0		0.5	0.5	0		0.5
2689	2016	F	11.8	0	0		0	0	0		0
2676	2016	F	11.8	1	0		1	1	0		1
2584	2016	F	11.8	0.5	0		0.5	1	0		1
2569	2016	F	11.8	1	0		1	1	0		1
1943	2016	F	11.8	0.5	0		0.5	0.5	0		0.5
1913	2016	F	11.8	0.5	0		0.5	0.25	0		0.25
1883	2016	F	11.8	0.5	0		0.5	0.5	0		0.5
1764	2016	F	11.8	-1	0		-1	-1	0		-1
1756	2016	F	11.8	2.25	-0.25	25	2.125	2.5	0		2.5
1750	2016	F	11.8	0	0		0	0	0		0
1718	2016	F	11.8	1.75	-0.25	15	1.625	3.75	-0.25	180	3.625
1705	2016	F	11.8	0.5	0		0.5	0.5	0		0.5
4140	2018	F	11.8	1.75	0		1.75	1.75	-1	180	1.25
4068	2018	F	11.8	1	0		1	0.5	0		0.5
4062	2018	F	11.8	3.5	-2	180	2.5	3	-2.5	180	1.75
4052	2018	F	11.8	0.25	0		0.25	0.25	0		0.25
4051	2018	F	11.8	0	-0.5	180	-0.25	-1	0		-1
4040	2018	F	11.8	1	-0.5	180	0.75	0.5	-0.5	135	0.25
4002	2018	F	11.8	0	0		0	0	0		0
4001	2018	F	11.8	0.5	0		0.5	0.5	0		0.5
3994	2018	F	11.8	0.5	-0.75	165	0.125	0.25	-0.75	180	-0.125
3992	2018	F	11.8	0.5	0		0.5	0.5	0		0.5
3969	2018	F	11.8	0	0		0	0	0		0
3958	2018	F	11.8	-0.5	-0.5	170	-0.75	-0.5	0		-0.5
3950	2018	F	11.8	0.5	0		0.5	0	0		0
3903	2018	F	11.8	0.5	0		0.5	0.5	0		0.5
3857	2018	F	11.8	0.5	0		0.5	0	0		0
3826	2018	F	11.8	0.5	-0.5	180	0.25	0.5	-0.5	180	0.25
3821	2018	F	11.8	1.5	0		1.5	1.5	0		1.5
3770	2018	F	11.8	2.5	-2	15	1.5	0.5	-0.5	90	0.25
3758	2018	F	11.8	1	0		1	1.5	-0.5	180	1.25
3605	2018	F	11.8	0	0		0	0	0		0
1499	2014	M	11.8	1	0		1	1	0		1
1244	2014	M	11.8	1	0		1	1.5	0		1.5
1231	2014	M	11.8	0.5	0		0.5	1	0		1
1177	2014	M	11.8	0.5	0		0.5	0.5	0		0.5
1168	2014	M	11.8	1	0		1	1	0		1
1155	2014	M	11.8	1	0		1	1	0		1
1080	2014	M	11.8	0.5	0		0.5	0.5	0		0.5
1079	2014	M	11.8	0	0		0	0	0		0
1077	2014	M	11.8	1	-0.5	90	0.75	1	-0.5	90	0.75
852	2014	M	11.8	0.5	-0.5	90	0.25	0.5	-0.5	90	0.25
839	2014	M	11.8	1	0		1	1	0		1
837	2014	M	11.8	1.5	0		1.5	1.5	0		1.5
757	2014	M	11.8	0.5	0		0.5	0.5	0		0.5
712	2014	M	11.8	1	0		1	1	0		1
439	2014	M	11.8	0.5	0		0.5	0.5	0		0.5
414	2014	M	11.8	0.5	0		0.5	0.5	0		0.5
396	2014	M	11.8	3.25	-6	10	0.25	3.25	-4.5	170	1
326	2014	M	11.8	0.25	0		0.25	0.25	0		0.25
317	2014	M	11.8	-0.25	0		-0.25	-0.25	0		-0.25
196	2014	M	11.8	0.5	0		0.5	1	0		1
139	2014	M	11.8	1	0		1	1	0		1
97	2014	M	11.8	1	-0.5	130	0.75	0.5	0		0.5
93	2014	M	11.8	1.5	0		1.5	1.5	0		1.5
2943	2016	M	11.8	0.5	0		0.5	0.5	0		0.5
2940	2016	M	11.8	0.5	0		0.5	0.5	0		0.5
2938	2016	M	11.8	0.5	0		0.5	0.5	0		0.5
2936	2016	M	11.8	0.25	0		0.25	0	0		0
2932	2016	M	11.8	0	0		0	0	0		0
2914	2016	M	11.8	0	0		0	0	-0.25	180	-0.125
2833	2016	M	11.8	0.5	0		0.5	0.5	0		0.5
2749	2016	M	11.8	0	0		0	0	0		0
2589	2016	M	11.8	1	0		1	1	0		1
2582	2016	M	11.8	1	0		1	1	0		1
2581	2016	M	11.8	1	0		1	1	0		1
2105	2016	M	11.8	0.5	0		0.5	1	0		1
1929	2016	M	11.8	0	-0.25	180	-0.125	0	-0.5	180	-0.25
1915	2016	M	11.8	0.5	-0.25	180	0.375	0.5	0		0.5
1743	2016	M	11.8	6	0		6	0.5	-0.5	180	0.25
1567	2016	M	11.8	3	0		3	0.5	-0.5	180	0.25
4183	2018	M	11.8	0	-1	180	-0.5	1.5	-0.5	180	1.25
4137	2018	M	11.8	0.5	0		0.5	0.5	0		0.5
3978	2018	M	11.8	0	0		0	0	0		0
3942	2018	M	11.8	2	0		2	2.5	-0.5	90	2.25
3941	2018	M	11.8	0.5	0		0.5	0.5	0		0.5
3934	2018	M	11.8	0.5	0		0.5	1	0		1
3926	2018	M	11.8	0.5	0		0.5	0.25	0		0.25
3833	2018	M	11.8	0.5	0		0.5	0.5	0		0.5
3651	2018	M	11.8	0	-0.5	180	-0.25	-0.5	0		-0.5
3615	2018	M	11.8	0.75	0		0.75	0.75	0		0.75
3612	2018	M	11.8	0	0		0	0.5	0		0.5
3603	2018	M	11.8	0	0		0	0	0		0
1460	2014	F	11.7	0.5	0		0.5	0.5	0		0.5
1432	2014	F	11.7	0.5	-0.5	90	0.25	0.5	-0.5	90	0.25
1423	2014	F	11.7	1.5	-0.5	180	1.25	1	0		1
1419	2014	F	11.7	0.25	0		0.25	0.25	0		0.25
1410	2014	F	11.7	0.5	-0.25	90	0.375	0.75	-0.25	90	0.625
1400	2014	F	11.7	0.5	0		0.5	0.5	0		0.5
1343	2014	F	11.7	1	0		1	1	0		1
1327	2014	F	11.7	1	0		1	1	0		1
1237	2014	F	11.7	-1.5	-1.5	145	-2.25	0.5	-1	45	0
1229	2014	F	11.7	1	0		1	0.75	0		0.75
1173	2014	F	11.7	1	0		1	2	0		2
1064	2014	F	11.7	1	-0.5	90	0.75	1	-0.5	90	0.75
908	2014	F	11.7	1	0		1	1	0		1
883	2014	F	11.7	0.5	-0.5	90	0.25	0.5	0		0.5
874	2014	F	11.7	1	-0.5	90	0.75	1	-0.5	90	0.75
872	2014	F	11.7	1	0		1	1	0		1
863	2014	F	11.7	1	0		1	1	0		1
860	2014	F	11.7	1	0		1	1.25	0		1.25
842	2014	F	11.7	1	0		1	1	0		1
751	2014	F	11.7	1	0		1	1	0		1
669	2014	F	11.7	1.5	0		1.5	1.5	0		1.5
608	2014	F	11.7	1	0		1	1	0		1
607	2014	F	11.7	1.5	0		1.5	1	0		1
295	2014	F	11.7	1	0		1	1	0		1
193	2014	F	11.7	1.5	0		1.5	1.5	0		1.5
85	2014	F	11.7	0.5	-0.5	90	0.25	0.5	-0.5	90	0.25
32	2014	F	11.7	0.5	0		0.5	0.25	0		0.25
2935	2016	F	11.7	1.5	0		1.5	1	-0.5	180	0.75
2933	2016	F	11.7	1	0		1	1.5	0		1.5
2908	2016	F	11.7	0.5	0		0.5	1	0		1
2899	2016	F	11.7	1	0		1	1.5	0		1.5
2895	2016	F	11.7	1	0		1	1	0		1
2875	2016	F	11.7	0	0		0	0	0		0
2861	2016	F	11.7	1	0		1	1	0		1
2839	2016	F	11.7	0.5	0		0.5	0.5	0		0.5
2835	2016	F	11.7	0.5	0		0.5	0.5	0		0.5
2827	2016	F	11.7	0.5	0		0.5	0.5	0		0.5
2819	2016	F	11.7	1	0		1	1	0		1
2774	2016	F	11.7	0.5	-0.5	180	0.25	1	-0.5	180	0.75
2726	2016	F	11.7	1	0		1	1	0		1
2706	2016	F	11.7	1	0		1	1.5	0		1.5
2572	2016	F	11.7	1	0		1	1	0		1
1995	2016	F	11.7	0.5	0		0.5	1.25	-1	180	0.75
1947	2016	F	11.7	1	0		1	1.25	0		1.25
1926	2016	F	11.7	0	0		0	0	0		0
1921	2016	F	11.7	1	0		1	1	0		1
1920	2016	F	11.7	1.5	0		1.5	1.5	0		1.5
1902	2016	F	11.7	0.5	0		0.5	1	0		1
1900	2016	F	11.7	0.5	0		0.5	0.5	-0.5	90	0.25
1894	2016	F	11.7	0.5	0		0.5	0.5	0		0.5
1795	2016	F	11.7	0.5	-0.5	90	0.25	1.5	-0.5	90	1.25
1751	2016	F	11.7	0	0		0	0.5	0		0.5
1749	2016	F	11.7	2.5	0		2.5	2.5	0		2.5
1741	2016	F	11.7	-2.5	0		-2.5	-1.75	0		-1.75
1729	2016	F	11.7	1	0		1	1.5	0		1.5
4080	2018	F	11.7	0	-0.5	180	-0.25	0.5	0		0.5
3988	2018	F	11.7	0	-0.5	90	-0.25	0	-0.5	90	-0.25
3987	2018	F	11.7	0.5	0		0.5	0.5	0		0.5
3979	2018	F	11.7	0	0		0	0	0		0
3974	2018	F	11.7	0	0		0	0	0		0
3962	2018	F	11.7	0.5	0		0.5	0	0		0
3960	2018	F	11.7	0.5	-0.5	180	0.25	1.5	-1	120	1
3956	2018	F	11.7	-0.5	-0.5	120	-0.75	-0.5	0		-0.5
3954	2018	F	11.7	1.75	-0.5	165	1.5	1.75	-1	70	1.25
3949	2018	F	11.7	2.5	-1.5	15	1.75	3.5	-5.5	20	0.75
3929	2018	F	11.7	0.75	0		0.75	0.75	0		0.75
3911	2018	F	11.7	0.5	0		0.5	0.5	0		0.5
3816	2018	F	11.7	-0.25	0		-0.25	-0.25	0		-0.25
3805	2018	F	11.7	2	0		2	2	0		2
3777	2018	F	11.7	1	0		1	1	-0.5	180	0.75
3776	2018	F	11.7	0.25	-0.5	180	0	0.25	0		0.25
3773	2018	F	11.7	1	-0.5	180	0.75	1	-0.5	180	0.75
3764	2018	F	11.7	1	0		1	1	-0.5	90	0.75
3728	2018	F	11.7	0	0		0	0	0		0
3713	2018	F	11.7	0	-0.5	90	-0.25	0	0		0
3709	2018	F	11.7	-5.75	0		-5.75	-4	-0.75	180	-4.375
3643	2018	F	11.7	0.5	0		0.5	0.5	0		0.5
3621	2018	F	11.7	0	0		0	0	0		0
3604	2018	F	11.7	0	0		0	0	0		0
3601	2018	F	11.7	0.5	0		0.5	0.5	0		0.5
3599	2018	F	11.7	0.5	0		0.5	0.5	0		0.5
1228	2014	M	11.7	0.5	0		0.5	0.5	0		0.5
1213	2014	M	11.7	1	-0.5	180	0.75	1	-0.5	180	0.75
1157	2014	M	11.7	2	0		2	2	0		2
1090	2014	M	11.7	0.5	-0.5	90	0.25	0.25	-1.25	90	-0.375
1068	2014	M	11.7	0.75	-0.75	90	0.375	1	-0.5	90	0.75
1057	2014	M	11.7	1	0		1	1	-0.5	180	0.75
1009	2014	M	11.7	1	0		1	1	0		1
1003	2014	M	11.7	0.5	-0.25	180	0.375	1	0		1
862	2014	M	11.7	1	0		1	1	0		1
849	2014	M	11.7	0.5	-0.5	90	0.25	0.5	-0.5	90	0.25
797	2014	M	11.7	2	-0.25	90	1.875	2	0		2
686	2014	M	11.7	2	0		2	1.5	0		1.5
447	2014	M	11.7	0.5	-0.5	90	0.25	0.5	-0.5	90	0.25
94	2014	M	11.7	0.5	-0.5	90	0.25	0.5	-0.5	90	0.25
91	2014	M	11.7	0.5	-0.5	90	0.25	0.5	-0.5	90	0.25
62	2014	M	11.7	1	0		1	1.5	0		1.5
2930	2016	M	11.7	0	0		0	1	-0.5	180	0.75
2922	2016	M	11.7	0.5	-0.25	45	0.375	0.5	0		0.5
2885	2016	M	11.7	-0.5	0		-0.5	0.5	0		0.5
2862	2016	M	11.7	1	0		1	1	0		1
2830	2016	M	11.7	0.5	0		0.5	0.5	0		0.5
2744	2016	M	11.7	0	-0.5	90	-0.25	0	-0.5	90	-0.25
2742	2016	M	11.7	1	0		1	0.5	0		0.5
2717	2016	M	11.7	1	0		1	0.5	0		0.5
2690	2016	M	11.7	0	0		0	0.5	0		0.5
2687	2016	M	11.7	0	0		0	0	0		0
2583	2016	M	11.7	0.5	0		0.5	0.25	0		0.25
1936	2016	M	11.7	0	0		0	0	0		0
1906	2016	M	11.7	1	0		1	1.5	-0.5	90	1.25
1862	2016	M	11.7	0.5	0		0.5	0.5	-0.5	180	0.25
1724	2016	M	11.7	0.5	0		0.5	0.5	0		0.5
1693	2016	M	11.7	5	-2	90	4	5.5	-1.5	90	4.75
1574	2016	M	11.7	1	-0.25	180	0.875	1	-0.25	180	0.875
4457	2018	M	11.7	0.5	0		0.5	0.5	0		0.5
4129	2018	M	11.7	1.25	0		1.25	0	-0.5	180	-0.25
4019	2018	M	11.7	1	-0.5	180	0.75	1	-0.5	180	0.75
4014	2018	M	11.7	0.5	0		0.5	0.5	0		0.5
3980	2018	M	11.7	0	0		0	0	0		0
3972	2018	M	11.7	1.75	-1	30	1.25	7	0		7
3963	2018	M	11.7	0	-0.5	180	-0.25	0	-0.5	180	-0.25
3952	2018	M	11.7	0	-0.5	90	-0.25	0	0		0
3908	2018	M	11.7	0.25	0		0.25	0.25	0		0.25
3841	2018	M	11.7	1.5	0		1.5	1	0		1
3834	2018	M	11.7	0	0		0	0	0		0
3785	2018	M	11.7	0.5	0		0.5	0	0		0
3779	2018	M	11.7	0.5	0		0.5	0.5	0		0.5
3738	2018	M	11.7	0	0		0	0	0		0
3733	2018	M	11.7	0.25	-0.5	180	0	0.5	-0.5	10	0.25
3708	2018	M	11.7	0	-0.5	180	-0.25	0	-0.5	180	-0.25
3705	2018	M	11.7	0.5	-0.5	180	0.25	0.5	-0.5	180	0.25
3704	2018	M	11.7	0.5	-0.5	180	0.25	0.5	-0.5	180	0.25
3652	2018	M	11.7	0	0		0	0	0		0
3644	2018	M	11.7	0.5	0		0.5	0.5	0		0.5
3614	2018	M	11.7	0.5	-0.5	90	0.25	0.5	-0.5	90	0.25
3600	2018	M	11.7	0.5	0		0.5	0.5	0		0.5
1433	2014	F	11.6	1	0		1	1	0		1
1420	2014	F	11.6	0.5	0		0.5	0.75	-0.25	180	0.625
1393	2014	F	11.6	2.5	0		2.5	3.5	0		3.5
1329	2014	F	11.6	1	0		1	1	0		1
1326	2014	F	11.6	1	0		1	1	0		1
1208	2014	F	11.6	1.25	0		1.25	1.75	0		1.75
1084	2014	F	11.6	2	-0.5	180	1.75	2	-0.5	180	1.75
1052	2014	F	11.6	1.5	-0.5	90	1.25	1	0		1
999	2014	F	11.6	0.5	0		0.5	0.5	0		0.5
840	2014	F	11.6	1	0		1	1	0		1
838	2014	F	11.6	2	-1.25	90	1.375	2	0		2
687	2014	F	11.6	3	0		3	3	0		3
612	2014	F	11.6	1	0		1	1	0		1
536	2014	F	11.6	1	-0.5	180	0.75	2	-3.5	175	0.25
511	2014	F	11.6	0.5	0		0.5	0.5	0		0.5
307	2014	F	11.6	1.5	0		1.5	1.5	0		1.5
296	2014	F	11.6	3	0		3	2	0		2
194	2014	F	11.6	0.5	0		0.5	0.5	-0.25	180	0.375
78	2014	F	11.6	0.5	-2	15	-0.5	-0.75	-1.25	140	-1.375
2972	2016	F	11.6	1	0		1	1	-0.25	125	0.875
2934	2016	F	11.6	2	0		2	1.5	0		1.5
2898	2016	F	11.6	0.5	0		0.5	0.5	0		0.5
2893	2016	F	11.6	1	0		1	1	0		1
2841	2016	F	11.6	0.5	0		0.5	0.5	0		0.5
2838	2016	F	11.6	0.5	0		0.5	0.5	0		0.5
2823	2016	F	11.6	1.5	0		1.5	1	0		1
2818	2016	F	11.6	1	0		1	1	0		1
2803	2016	F	11.6	0.5	0		0.5	0.5	0		0.5
2781	2016	F	11.6	0.5	0		0.5	0.5	0		0.5
2730	2016	F	11.6	0.5	0		0.5	0	0		0
2705	2016	F	11.6	0.5	-1	90	0	1.5	-1	90	1
2686	2016	F	11.6	0	0		0	0	0		0
2677	2016	F	11.6	0	0		0	0	0		0
2658	2016	F	11.6	2.5	0		2.5	2.5	0		2.5
2645	2016	F	11.6	0.5	0		0.5	0.5	0		0.5
2586	2016	F	11.6	0.5	-0.25	160	0.375	0.25	-0.25	180	0.125
1923	2016	F	11.6	0	0		0	0	-0.75	160	-0.375
1918	2016	F	11.6	0.5	0		0.5	1.5	-0.5	180	1.25
1893	2016	F	11.6	0.5	0		0.5	0	0		0
1890	2016	F	11.6	0.5	0		0.5	0.5	0		0.5
1753	2016	F	11.6	-2	0		-2	-2	0		-2
1742	2016	F	11.6	-0.25	-1.25	180	-0.875	0	-1.5	175	-0.75
1701	2016	F	11.6	0.5	0		0.5	0.5	0		0.5
1690	2016	F	11.6	-3.5	0		-3.5	-3	-0.5	160	-3.25
4195	2018	F	11.6	0.5	0		0.5	0.5	0		0.5
4192	2018	F	11.6	0.5	0		0.5	1	0		1
4181	2018	F	11.6	0.5	0		0.5	0.5	0		0.5
4149	2018	F	11.6	0.75	0		0.75	0.75	0		0.75
4143	2018	F	11.6	0.5	0		0.5	0.5	0		0.5
4061	2018	F	11.6	0	0		0	0	0		0
4055	2018	F	11.6	0	-0.5	180	-0.25	0	-0.5	180	-0.25
4041	2018	F	11.6	1.25	-0.5	90	1	1	0		1
3964	2018	F	11.6	0	0		0	0	0		0
3931	2018	F	11.6	0.5	0		0.5	0.5	0		0.5
3905	2018	F	11.6	1.5	-1	90	1	0.5	-0.5	90	0.25
3829	2018	F	11.6	0	0		0	0	0		0
3828	2018	F	11.6	0.75	0		0.75	0.75	0		0.75
3811	2018	F	11.6	0.5	0		0.5	0.5	0		0.5
3806	2018	F	11.6	1	0		1	1	0		1
3791	2018	F	11.6	0	0		0	0.25	0		0.25
3782	2018	F	11.6	0	0		0	0.5	-0.25	90	0.375
3775	2018	F	11.6	1.5	0		1.5	0.75	0		0.75
3763	2018	F	11.6	1.5	-0.5	120	1.25	1.5	-0.5	120	1.25
3752	2018	F	11.6	2.5	-0.5	90	2.25	2.5	-0.5	90	2.25
3749	2018	F	11.6	0.5	0		0.5	0.5	0		0.5
3743	2018	F	11.6	1.5	0		1.5	1.5	-0.5	180	1.25
3722	2018	F	11.6	0	0		0	0	0		0
3695	2018	F	11.6	0.5	0		0.5	0.5	0		0.5
3694	2018	F	11.6	1	-1	90	0.5	1	-0.75	75	0.625
3693	2018	F	11.6	0.5	0		0.5	0.5	0		0.5
3647	2018	F	11.6	0.5	0		0.5	0.5	0		0.5
3616	2018	F	11.6	0	0		0	0	0		0
3596	2018	F	11.6	0	0		0	0	0		0
3512	2018	F	11.6	1	0		1	0.25	0		0.25
1388	2014	M	11.6	-1.75	-0.5	90	-2	-2.25	0		-2.25
1247	2014	M	11.6	1.5	-0.25	90	1.375	1.25	-0.25	90	1.125
1178	2014	M	11.6	1	-1	180	0.5	1	-1	180	0.5
1027	2014	M	11.6	1	0		1	1	0		1
1011	2014	M	11.6	0.5	0		0.5	0.5	0		0.5
815	2014	M	11.6	1	0		1	1	0		1
811	2014	M	11.6	1.5	0		1.5	1.5	0		1.5
806	2014	M	11.6	2.5	0		2.5	2	0		2
666	2014	M	11.6	0.5	0		0.5	0	0		0
525	2014	M	11.6	1	0		1	1.5	0		1.5
524	2014	M	11.6	2	-0.5	180	1.75	1	-0.5	180	0.75
408	2014	M	11.6	-0.5	0		-0.5	-0.5	0		-0.5
407	2014	M	11.6	1	0		1	1	0		1
192	2014	M	11.6	0	0		0	0	0		0
100	2014	M	11.6	0.5	0		0.5	0.5	0		0.5
96	2014	M	11.6	0.5	0		0.5	0.5	0		0.5
43	2014	M	11.6	1.5	0		1.5	1.5	0		1.5
33	2014	M	11.6	1.25	0		1.25	1.5	0		1.5
2921	2016	M	11.6	1	-0.5	180	0.75	1	-0.5	180	0.75
2919	2016	M	11.6	0.5	-0.5	180	0.25	0	0		0
2913	2016	M	11.6	0.5	-0.25	90	0.375	1	-0.5	90	0.75
2892	2016	M	11.6	0	-0.5	90	-0.25	0	0		0
2884	2016	M	11.6	-0.5	0		-0.5	-0.5	0		-0.5
2881	2016	M	11.6	0.25	0		0.25	-0.5	0		-0.5
2851	2016	M	11.6	0.5	0		0.5	0.5	0		0.5
2842	2016	M	11.6	0.5	0		0.5	0.5	0		0.5
2840	2016	M	11.6	0.5	0		0.5	0.5	0		0.5
2826	2016	M	11.6	0.5	0		0.5	0.5	0		0.5
2782	2016	M	11.6	0.5	0		0.5	0.5	0		0.5
2747	2016	M	11.6	0.25	0		0.25	0.25	0		0.25
2660	2016	M	11.6	0.5	0		0.5	0.5	0		0.5
2659	2016	M	11.6	0.5	-0.5	90	0.25	0.5	-0.5	90	0.25
2655	2016	M	11.6	0.5	0		0.5	0.5	0		0.5
2577	2016	M	11.6	1	0		1	1	0		1
1950	2016	M	11.6	0	0		0	0	0		0
1912	2016	M	11.6	0.5	0		0.5	0.5	-0.25	180	0.375
1904	2016	M	11.6	0.5	-0.5	180	0.25	0.5	-0.5	180	0.25
1713	2016	M	11.6	1	0		1	1	0		1
1691	2016	M	11.6	0.5	-0.25	170	0.375	0.5	0		0.5
4474	2018	M	11.6	0.5	0		0.5	0.5	0		0.5
4460	2018	M	11.6	0.5	0		0.5	0.5	0		0.5
4182	2018	M	11.6	0	0		0	0.5	0		0.5
4142	2018	M	11.6	0.5	0		0.5	0.5	0		0.5
4138	2018	M	11.6	1	0		1	1	0		1
4136	2018	M	11.6	1	0		1	1	0		1
4064	2018	M	11.6	1	-0.5	90	0.75	1.5	0		1.5
4057	2018	M	11.6	0	0		0	0.5	0		0.5
4056	2018	M	11.6	1	0		1	1.5	0		1.5
4025	2018	M	11.6	1	0		1	1	0		1
3977	2018	M	11.6	1	0		1	1	0		1
3976	2018	M	11.6	0.75	0		0.75	0.5	0		0.5
3970	2018	M	11.6	1	0		1	1	0		1
3968	2018	M	11.6	0.5	0		0.5	0.5	0		0.5
3966	2018	M	11.6	1	-1	90	0.5	0.5	0		0.5
3933	2018	M	11.6	1.5	0		1.5	1.5	0		1.5
3927	2018	M	11.6	1	-0.5	180	0.75	1	-0.5	180	0.75
3900	2018	M	11.6	1	-1	180	0.5	1.5	-0.5	180	1.25
3843	2018	M	11.6	1	0		1	0.5	0		0.5
3837	2018	M	11.6	0.5	0		0.5	0.5	0		0.5
3824	2018	M	11.6	0	0		0	0	0		0
3820	2018	M	11.6	0.5	0		0.5	0.5	0		0.5
3819	2018	M	11.6	0.75	0		0.75	0.75	0		0.75
3790	2018	M	11.6	0	0		0	0	0		0
3789	2018	M	11.6	1.5	0		1.5	2.5	0		2.5
3780	2018	M	11.6	0.25	0		0.25	0	0		0
3766	2018	M	11.6	1	-0.5	90	0.75	1.25	0		1.25
3757	2018	M	11.6	0.5	0		0.5	1	-0.5	120	0.75
3748	2018	M	11.6	0	0		0	0	0		0
3736	2018	M	11.6	1	0		1	1	0		1
3734	2018	M	11.6	0.75	-1.25	180	0.125	0.75	-1.25	180	0.125
3712	2018	M	11.6	0.5	0		0.5	0.5	0		0.5
3711	2018	M	11.6	0	0		0	0	0		0
3707	2018	M	11.6	0.5	0		0.5	0.5	0		0.5
3650	2018	M	11.6	0	0		0	0	0		0
3648	2018	M	11.6	0.5	0		0.5	0	0		0
3620	2018	M	11.6	0.5	-0.5	180	0.25	0.5	0		0.5
3617	2018	M	11.6	1	-2	175	0	1	-2	175	0
1507	2014	F	11.5	1	0		1	1	0		1
1412	2014	F	11.5	1.25	0		1.25	1	0		1
1407	2014	F	11.5	1.25	-0.5	135	1	1.25	-0.5	135	1
1396	2014	F	11.5	2	0		2	0.5	0		0.5
1293	2014	F	11.5	2	0		2	2	0		2
1083	2014	F	11.5	1	0		1	1.5	-0.5	45	1.25
1081	2014	F	11.5	0.5	0		0.5	0.5	0		0.5
1001	2014	F	11.5	1	0		1	1	0		1
982	2014	F	11.5	1.5	0		1.5	2	0		2
887	2014	F	11.5	1	0		1	1	0		1
835	2014	F	11.5	1.5	0		1.5	1.5	0		1.5
799	2014	F	11.5	1.5	0		1.5	2	0		2
611	2014	F	11.5	0.5	0		0.5	0.5	0		0.5
533	2014	F	11.5	1	-3	180	-0.5	0.5	-0.5	180	0.25
496	2014	F	11.5	1	0		1	1	0		1
420	2014	F	11.5	0	0		0	0	0		0
412	2014	F	11.5	0	0		0	0	0		0
404	2014	F	11.5	0	0		0	0	0		0
341	2014	F	11.5	2.5	0		2.5	2.25	0		2.25
297	2014	F	11.5	-2	0		-2	-3.5	0		-3.5
131	2014	F	11.5	1.5	0		1.5	1.5	0		1.5
5	2014	F	11.5	1	0		1	1	0		1
2947	2016	F	11.5	0	0		0	0	0		0
2946	2016	F	11.5	0	0		0	0	0		0
2945	2016	F	11.5	1.5	0		1.5	1	0		1
2876	2016	F	11.5	0.5	-0.5	180	0.25	1	-0.5	180	0.75
2843	2016	F	11.5	0.5	0		0.5	0.5	0		0.5
2738	2016	F	11.5	0.5	0		0.5	0.5	0		0.5
2734	2016	F	11.5	1	0		1	1	0		1
2731	2016	F	11.5	1	0		1	1	0		1
2713	2016	F	11.5	0.75	0		0.75	1.5	-0.25	90	1.375
2710	2016	F	11.5	1	-0.5	180	0.75	0.5	0		0.5
2681	2016	F	11.5	0	0		0	0	0		0
2590	2016	F	11.5	1	0		1	0.5	0		0.5
2580	2016	F	11.5	0.5	0		0.5	0.5	0		0.5
2575	2016	F	11.5	1.5	0		1.5	1.5	0		1.5
2571	2016	F	11.5	1.5	0		1.5	1.5	0		1.5
2410	2016	F	11.5	0.5	0		0.5	0.5	0		0.5
1917	2016	F	11.5	1	0		1	1	0		1
1791	2016	F	11.5	-0.75	-0.5	180	-1	-0.25	-0.5	95	-0.5
1762	2016	F	11.5	1	0		1	1.5	0		1.5
1702	2016	F	11.5	0.5	-0.5	90	0.25	0.5	-0.5	90	0.25
4465	2018	F	11.5	0.5	0		0.5	0.5	0		0.5
4461	2018	F	11.5	0.5	0		0.5	0.5	0		0.5
4147	2018	F	11.5	0	0		0	0	0		0
4128	2018	F	11.5	0.5	0		0.5	0.5	0		0.5
4060	2018	F	11.5	-1.5	-0.5	180	-1.75	-5	-0.5	180	-5.25
4058	2018	F	11.5	1.5	0		1.5	2	0		2
3932	2018	F	11.5	0.5	0		0.5	0.5	0		0.5
3923	2018	F	11.5	0.5	0		0.5	0.5	0		0.5
3916	2018	F	11.5	0.5	0		0.5	0.5	0		0.5
3915	2018	F	11.5	0.5	0		0.5	0.5	0		0.5
3913	2018	F	11.5	1.5	0		1.5	1	0		1
3901	2018	F	11.5	0.5	-2	7	-0.5	1	-3.5	180	-0.75
3818	2018	F	11.5	0.75	-0.5	180	0.5	0.75	-0.5	180	0.5
3810	2018	F	11.5	1	0		1	1	0		1
3809	2018	F	11.5	1	0		1	1	-0.5	180	0.75
3808	2018	F	11.5	1.5	0		1.5	1.5	0		1.5
3768	2018	F	11.5	2.5	-0.5	90	2.25	3	-0.5	90	2.75
3767	2018	F	11.5	0.5	0		0.5	0.5	0		0.5
3745	2018	F	11.5	0.5	0		0.5	0.5	0		0.5
3742	2018	F	11.5	0.5	0		0.5	0.5	0		0.5
3741	2018	F	11.5	0.5	-1	180	0	0.75	-1.25	180	0.125
3717	2018	F	11.5	3	-1	180	2.5	2.5	-1	180	2
3716	2018	F	11.5	1	0		1	0.5	0		0.5
3706	2018	F	11.5	0	0	180	0	0.5	0		0.5
3699	2018	F	11.5	0.5	0		0.5	0.5	0		0.5
3649	2018	F	11.5	1	-0.5	90	0.75	0.5	0		0.5
3642	2018	F	11.5	4	-0.5	10	3.75	4	-1	180	3.5
3609	2018	F	11.5	0	0		0	0	0		0
3598	2018	F	11.5	1	0		1	1	0		1
1330	2014	M	11.5	2	0		2	2	0		2
1241	2014	M	11.5	1	0		1	1	0		1
1212	2014	M	11.5	0.75	-0.5	180	0.5	0.75	0		0.75
824	2014	M	11.5	1.5	0		1.5	1	0		1
818	2014	M	11.5	1.5	0		1.5	2	0		2
810	2014	M	11.5	1	0		1	1	0		1
796	2014	M	11.5	1	-0.5	180	0.75	0.5	0		0.5
665	2014	M	11.5	2.5	0		2.5	2.5	0		2.5
604	2014	M	11.5	1	0		1	1	0		1
529	2014	M	11.5	1	0		1	1.5	0		1.5
402	2014	M	11.5	0.5	0		0.5	0.5	0		0.5
321	2014	M	11.5	0.5	0		0.5	1	0		1
216	2014	M	11.5	1	-0.5	180	0.75	1	0		1
46	2014	M	11.5	3	0		3	4	0		4
2911	2016	M	11.5	0	0		0	0	-0.25	180	-0.125
2907	2016	M	11.5	0	0		0	0	0		0
2852	2016	M	11.5	0	0		0	0	-0.5	180	-0.25
2832	2016	M	11.5	1	0		1	1	0		1
2831	2016	M	11.5	0.5	0		0.5	0.5	0		0.5
2820	2016	M	11.5	1.5	0		1.5	1.5	0		1.5
2784	2016	M	11.5	0.25	0		0.25	0	0		0
2746	2016	M	11.5	1	0		1	1.5	0		1.5
2737	2016	M	11.5	0	0		0	0	0		0
2732	2016	M	11.5	1	0		1	1	0		1
2683	2016	M	11.5	0.5	0		0.5	0.5	0		0.5
2682	2016	M	11.5	0.5	0		0.5	0.5	0		0.5
2662	2016	M	11.5	0.5	0		0.5	0.5	0		0.5
2416	2016	M	11.5	1	0		1	1.5	-0.5	180	1.25
2408	2016	M	11.5	0.5	0		0.5	1	0		1
2018	2016	M	11.5	0.5	0		0.5	0.5	0		0.5
2011	2016	M	11.5	0	0		0	0	0		0
1935	2016	M	11.5	0.5	0		0.5	0.5	0		0.5
1903	2016	M	11.5	1.5	0		1.5	1	0		1
1888	2016	M	11.5	-0.5	0		-0.5	-0.5	0		-0.5
1720	2016	M	11.5	0.75	0		0.75	0.75	0		0.75
4455	2018	M	11.5	1	0		1	1	0		1
4134	2018	M	11.5	0.5	0		0.5	0.5	0		0.5
4133	2018	M	11.5	1	0		1	1.25	0		1.25
3937	2018	M	11.5	0.5	0		0.5	0.5	0		0.5
3928	2018	M	11.5	0.5	0		0.5	0.5	0		0.5
3925	2018	M	11.5	0.5	0		0.5	0.5	0		0.5
3924	2018	M	11.5	0.5	0		0.5	0.5	0		0.5
3921	2018	M	11.5	1	0		1	1	0		1
3898	2018	M	11.5	0	0		0	0	0		0
3825	2018	M	11.5	0.5	0		0.5	0.5	0		0.5
3803	2018	M	11.5	0.5	0		0.5	0.5	0		0.5
3765	2018	M	11.5	1	0		1	1	0		1
3759	2018	M	11.5	1.5	-1	180	1	1.5	-0.5	180	1.25
3756	2018	M	11.5	1.5	-0.25	180	1.375	1.5	-0.25	180	1.375
3751	2018	M	11.5	6.25	-1.5	178	5.5	6.25	-1.5	180	5.5
3732	2018	M	11.5	0	-0.75	95	-0.375	0	-0.5	85	-0.25
3729	2018	M	11.5	0.5	0		0.5	0.5	0		0.5
3714	2018	M	11.5	0.5	0		0.5	0.5	0		0.5
3700	2018	M	11.5	1.75	-2.25	5	0.625	1.75	-2.5	170	0.5
3696	2018	M	11.5	0	0		0	0.5	-0.5	90	0.25
3646	2018	M	11.5	1	0		1	1	0		1
3645	2018	M	11.5	0.5	0		0.5	1.5	-1	30	1
3607	2018	M	11.5	0.5	0		0.5	0.5	0		0.5
3552	2018	M	11.5	0.75	0		0.75	0.75	0		0.75
3527	2018	M	11.5	0.5	0		0.5	0.5	0		0.5
1411	2014	F	11.4	1.25	0		1.25	1.25	0		1.25
1406	2014	F	11.4	0.5	0		0.5	1	-0.5	90	0.75
1362	2014	F	11.4	1	0		1	0.5	0		0.5
1315	2014	F	11.4	2	0		2	2	0		2
1295	2014	F	11.4	2	0		2	2	0		2
1242	2014	F	11.4	0.5	0		0.5	0.5	0		0.5
1236	2014	F	11.4	-0.25	0		-0.25	-0.75	-1	120	-1.25
1130	2014	F	11.4	1	0		1	1.5	0		1.5
1004	2014	F	11.4	2	0		2	1.5	0		1.5
857	2014	F	11.4	1	0		1	0.5	0		0.5
844	2014	F	11.4	1	-0.5	90	0.75	1	-0.5	90	0.75
823	2014	F	11.4	1	0		1	1	0		1
809	2014	F	11.4	2.5	0		2.5	2.5	0		2.5
723	2014	F	11.4	1	0		1	1	0		1
722	2014	F	11.4	-1.75	-1	90	-2.25	-1.25	-1.25	80	-1.875
718	2014	F	11.4	0.5	0		0.5	0.5	0		0.5
342	2014	F	11.4	0.5	0		0.5	0.5	0		0.5
301	2014	F	11.4	0.75	0		0.75	0.75	0		0.75
277	2014	F	11.4	0.5	0		0.5	1.5	0		1.5
246	2014	F	11.4	0.5	0		0.5	1.5	0		1.5
225	2014	F	11.4	0.5	0		0.5	1.5	0		1.5
140	2014	F	11.4	1.25	-0.25	135	1.125	1.25	-0.25	90	1.125
86	2014	F	11.4	1.5	0		1.5	1.5	0		1.5
55	2014	F	11.4	0.5	-0.5	90	0.25	0.5	-0.5	90	0.25
37	2014	F	11.4	1.5	-1.25	90	0.875	1.5	-1.25	90	0.875
21	2014	F	11.4	0.5	-0.5	90	0.25	0.5	-0.5	90	0.25
15	2014	F	11.4	1	-0.5	90	0.75	1	-0.5	90	0.75
2941	2016	F	11.4	0	0		0	0	0		0
2798	2016	F	11.4	0.5	0		0.5	0.5	0		0.5
2745	2016	F	11.4	1.5	-1	180	1	1.5	-1	180	1
2743	2016	F	11.4	0.5	0		0.5	0.5	0		0.5
2740	2016	F	11.4	0	0		0	0	0		0
2657	2016	F	11.4	1	0		1	1	0		1
2579	2016	F	11.4	1	0		1	1	0		1
2576	2016	F	11.4	1	0		1	1	0		1
1911	2016	F	11.4	0	0		0	0	0		0
1871	2016	F	11.4	1	-0.5	180	0.75	1.5	0		1.5
1870	2016	F	11.4	1	0		1	1	0		1
1865	2016	F	11.4	1	0		1	1	0		1
1794	2016	F	11.4	0	-0.5	180	-0.25	0.5	-0.5	180	0.25
1722	2016	F	11.4	1.25	-1	180	0.75	1	-1.25	175	0.375
1710	2016	F	11.4	0.5	-1	180	0	4	-1	10	3.5
1651	2016	F	11.4	1.25	0		1.25	1.25	0		1.25
1649	2016	F	11.4	4.75	-1.5	90	4	1.5	0	43564	1.5
4464	2018	F	11.4	-0.25	0	180	-0.25	0	-0.25	180	-0.125
3986	2018	F	11.4	0.5	0		0.5	1	0		1
3982	2018	F	11.4	0	-0.5	90	-0.25	0	-0.5	90	-0.25
3935	2018	F	11.4	1	0		1	0.5	0		0.5
3872	2018	F	11.4	1	0		1	1	0		1
3823	2018	F	11.4	1.25	-0.75	180	0.875	2.5	-1	180	2
3788	2018	F	11.4	1	0		1	1	0		1
3784	2018	F	11.4	0.25	0		0.25	0	0		0
3760	2018	F	11.4	1	0		1	1	-0.5	90	0.75
3755	2018	F	11.4	1	-0.25	180	0.875	1	-0.25	180	0.875
3753	2018	F	11.4	0.25	0		0.25	0.25	0		0.25
3740	2018	F	11.4	0.5	-0.5	180	0.25	0.5	0		0.5
3703	2018	F	11.4	0.5	-0.5	180	0.25	0.5	0		0.5
3611	2018	F	11.4	0	-0.5	180	-0.25	0	-0.5	180	-0.25
3506	2018	F	11.4	0.5	0		0.5	0.5	0		0.5
3502	2018	F	11.4	0.5	0		0.5	0.5	0		0.5
3408	2018	F	11.4	0.5	-0.5	180	0.25	0.5	0		0.5
3407	2018	F	11.4	0.5	0		0.5	0.5	0		0.5
3402	2018	F	11.4	0.5	0		0.5	0.5	0		0.5
3375	2018	F	11.4	1.75	0		1.75	2	0		2
3356	2018	F	11.4	4.5	-1.5	180	3.75	4	-1.25	180	3.375
3149	2018	F	11.4	0.5	0		0.5	0.5	0		0.5
3145	2018	F	11.4	0.5	0		0.5	0.5	0		0.5
1535	2014	M	11.4	0.5	-0.75	90	0.125	0.5	-0.75	90	0.125
1394	2014	M	11.4	1	0		1	1.5	0		1.5
1324	2014	M	11.4	1	0		1	1	0		1
1124	2014	M	11.4	1	0		1	1	0		1
1007	2014	M	11.4	3.75	-2	5	2.75	3	-1.25	160	2.375
998	2014	M	11.4	0.25	-0.5	180	0	1	0		1
988	2014	M	11.4	0.25	-0.75	110	-0.125	0.5	0		0.5
816	2014	M	11.4	1	0		1	1	0		1
410	2014	M	11.4	-1.25	0		-1.25	-1.25	0		-1.25
323	2014	M	11.4	0.5	0		0.5	0.5	0		0.5
299	2014	M	11.4	2	0		2	1	0		1
68	2014	M	11.4	1	0		1	1	0		1
17	2014	M	11.4	1	-0.5	90	0.75	1	-0.5	90	0.75
1	2014	M	11.4	0.5	0		0.5	0.5	0		0.5
2929	2016	M	11.4	0	0		0	-0.5	0		-0.5
2904	2016	M	11.4	0	0		0	0	0		0
2888	2016	M	11.4	0.5	0		0.5	0.5	0		0.5
2883	2016	M	11.4	0	0		0	0	0		0
2850	2016	M	11.4	0.5	0		0.5	0.5	0		0.5
2821	2016	M	11.4	0.5	0		0.5	0.5	0		0.5
2736	2016	M	11.4	0	0		0	0	0		0
[truncated: 2,479 more rows]
